# Supplementary material for: A differentiation roadmap of murine placentation at single-cell resolution
Source: Cell Discov. 2023 Mar 17;9:30. doi: 10.1038/s41421-022-00513-z (PMC10020559; doi:10.1038/s41421-022-00513-z)
Supplement: Supplementary file 2 — Table S1 [file 41421_2022_513_MOESM2_ESM.csv]

	p_val	avg_logFC	pct.1	pct.2	p_val_adj	cluster	gene
Tpbpa	0	4.69632694068169	0.999	0.706	0	1	Tpbpa
Tpbpb	0	4.62999650682284	0.97	0.236	0	1	Tpbpb
Prl8a9	0	4.28262480211735	0.956	0.237	0	1	Prl8a9
Prl3b1	0	4.19991896523855	0.986	0.381	0	1	Prl3b1
Prl7a2	0	3.93673287699571	0.777	0.093	0	1	Prl7a2
Ceacam11	0	3.85173779726995	0.87	0.121	0	1	Ceacam11
Creg1	0	3.71453010344183	0.996	0.697	0	1	Creg1
Ceacam14	0	3.58557651860649	0.785	0.093	0	1	Ceacam14
Prl7d1	0	3.58426957195026	0.951	0.222	0	1	Prl7d1
Prl2b1	0	3.4851766907538	0.988	0.35	0	1	Prl2b1
Prl8a8	0	3.32247999053948	0.527	0.066	0	1	Prl8a8
Psg21	0	3.27897753251417	0.724	0.063	0	1	Psg21
Psg27	0	3.13799218464114	0.793	0.053	0	1	Psg27
Ceacam12	0	3.11599031999473	0.682	0.05	0	1	Ceacam12
Prl2c5	0	3.04987799226739	0.962	0.137	0	1	Prl2c5
Cts3	0	2.80341210008359	0.649	0.037	0	1	Cts3
Ceacam13	0	2.73335913476057	0.892	0.042	0	1	Ceacam13
Psg23	0	2.58961002638415	0.571	0.031	0	1	Psg23
1600012P17Rik	0	2.39533704246905	0.906	0.063	0	1	1600012P17Rik
Psg18	0	2.35615600556796	0.805	0.024	0	1	Psg18
Psg28	0	2.18162676326136	0.741	0.023	0	1	Psg28
Ctsj	0	2.17684821197998	0.803	0.115	0	1	Ctsj
Flt1	0	2.12989012340406	0.886	0.218	0	1	Flt1
Taf7l	0	2.09346121516078	0.885	0.024	0	1	Taf7l
Psg16	0	2.03715453749977	0.482	0.019	0	1	Psg16
Isg20	0	1.97710148376201	0.934	0.151	0	1	Isg20
Cited1	0	1.87569365044218	0.968	0.19	0	1	Cited1
1600025M17Rik	0	1.84529453948073	0.926	0.249	0	1	1600025M17Rik
Ceacam5	0	1.78948116336894	0.788	0.017	0	1	Ceacam5
Tnfrsf9	0	1.77958346531683	0.924	0.14	0	1	Tnfrsf9
Ada	0	1.74976241493203	0.938	0.269	0	1	Ada
Pappa2	0	1.74107985319523	0.801	0.038	0	1	Pappa2
Cited2	0	1.68822230551185	0.946	0.644	0	1	Cited2
Tmem37	0	1.67130596221317	0.942	0.388	0	1	Tmem37
Sct	0	1.62922297985756	0.999	0.651	0	1	Sct
Cstb	0	1.60733271949354	0.995	0.862	0	1	Cstb
Prl6a1	0	1.57256630734647	0.598	0.08	0	1	Prl6a1
Psg19	0	1.54220854992965	0.788	0.027	0	1	Psg19
Rarres2	0	1.52029151406363	0.954	0.168	0	1	Rarres2
Fthl17a	0	1.4817444016658	0.982	0.459	0	1	Fthl17a
1700025G04Rik	0	1.40596516738614	0.934	0.409	0	1	1700025G04Rik
Sbsn	0	1.38185650310227	0.955	0.42	0	1	Sbsn
Krt18	0	1.33355866586697	0.993	0.639	0	1	Krt18
Prl2a1	0	1.32605952922877	0.674	0.085	0	1	Prl2a1
Ccl27a	0	1.3067378105415	0.8	0.176	0	1	Ccl27a
Ctsr	0	1.28176169979258	0.717	0.049	0	1	Ctsr
Plac8	0	1.27426217496817	0.937	0.693	0	1	Plac8
Dbi	0	1.261105289877	0.994	0.948	0	1	Dbi
Foxo4	0	1.22693488415454	0.845	0.165	0	1	Foxo4
Calr	0	1.22511144746565	0.987	0.966	0	1	Calr
Psg17	0	1.21850718038641	0.57	0.009	0	1	Psg17
Prl8a6	0	1.21242228602676	0.271	0.01	0	1	Prl8a6
Rbp1	0	1.20514875281214	0.895	0.41	0	1	Rbp1
S100a6	0	1.19883111405042	0.974	0.732	0	1	S100a6
Fn1	0	1.16727871217153	0.837	0.459	0	1	Fn1
Psg25	0	1.15715679374524	0.616	0.008	0	1	Psg25
Procr	0	1.15706635065366	0.832	0.23	0	1	Procr
Pdlim1	0	1.15165459860185	0.962	0.552	0	1	Pdlim1
Ceacam3	0	1.1319155077435	0.727	0.016	0	1	Ceacam3
Ceacam9	0	1.12129050607955	0.641	0.128	0	1	Ceacam9
Fbln7	0	1.10706604992061	0.479	0.013	0	1	Fbln7
Ssr2	0	1.08052403110268	0.955	0.881	0	1	Ssr2
Ctsm	0	1.07986977809755	0.518	0.007	0	1	Ctsm
Krt8	0	1.07369593485995	0.982	0.581	0	1	Krt8
Rnf128	0	1.06775528619841	0.845	0.268	0	1	Rnf128
Manf	0	1.02900692282547	0.965	0.884	0	1	Manf
Ctnnbip1	0	1.00429721045487	0.944	0.604	0	1	Ctnnbip1
Ctla2b	0	0.995409830064422	0.779	0.254	0	1	Ctla2b
Gnb4	0	0.972978466982475	0.827	0.253	0	1	Gnb4
Pdia6	0	0.954059318294169	0.942	0.849	0	1	Pdia6
Ssr4	0	0.944104266670444	0.985	0.934	0	1	Ssr4
Eva1a	0	0.933343179503515	0.78	0.13	0	1	Eva1a
Dnajc3	0	0.931175000860154	0.874	0.618	0	1	Dnajc3
Slc38a4	0	0.930686464446042	0.905	0.497	0	1	Slc38a4
Ralbp1	0	0.913035888898259	0.97	0.846	0	1	Ralbp1
Mitf	0	0.898581758417914	0.753	0.07	0	1	Mitf
Prl8a1	0	0.895826707084674	0.271	0.011	0	1	Prl8a1
Tmsb10	0	0.883605691109153	0.999	0.99	0	1	Tmsb10
Lgals9	0	0.881252950809751	0.945	0.619	0	1	Lgals9
Cda	0	0.871807581538825	0.808	0.231	0	1	Cda
Aprt	0	0.867170659426761	0.993	0.943	0	1	Aprt
Ppib	0	0.865737149787534	0.978	0.954	0	1	Ppib
Selenos	0	0.86056098917795	0.921	0.74	0	1	Selenos
Dusp9	0	0.843096863772599	0.932	0.517	0	1	Dusp9
Cd82	0	0.842502553119177	0.863	0.445	0	1	Cd82
Lrrfip2	0	0.841920986927787	0.875	0.474	0	1	Lrrfip2
Anxa2	0	0.832907778484326	0.945	0.631	0	1	Anxa2
Rhox9	0	0.8207798139203	0.998	0.568	0	1	Rhox9
1500009L16Rik	0	0.816922495789092	0.728	0.296	0	1	1500009L16Rik
Mrps6	0	0.808529396276708	0.857	0.578	0	1	Mrps6
Sri	0	0.799315804634906	0.953	0.857	0	1	Sri
Dapk2	0	0.799017297121897	0.728	0.044	0	1	Dapk2
Ctsb	0	0.793570110594553	0.949	0.796	0	1	Ctsb
Rgs5	0	0.783689607156322	0.439	0.056	0	1	Rgs5
Npc2	0	0.775119719393138	0.982	0.91	0	1	Npc2
Maged1	0	0.774547455932547	0.868	0.497	0	1	Maged1
Ints4	0	0.770634336457989	0.653	0.171	0	1	Ints4
Tsc22d3	0	0.762073618388185	0.811	0.255	0	1	Tsc22d3
Fam46a	0	0.760458999613564	0.729	0.142	0	1	Fam46a
Psg29	0	0.759710365460477	0.63	0.065	0	1	Psg29
Atxn10	0	0.759627160206432	0.947	0.798	0	1	Atxn10
2310030G06Rik	0	0.752313058575832	0.836	0.268	0	1	2310030G06Rik
Taf7	0	0.750475916921686	0.862	0.563	0	1	Taf7
Mpc1	0	0.748582870540554	0.927	0.664	0	1	Mpc1
Prl2c3	0	0.74348663678285	0.38	0.078	0	1	Prl2c3
Gm648	0	0.74283593986779	0.745	0.094	0	1	Gm648
Rnaset2b	0	0.741323003378217	0.843	0.48	0	1	Rnaset2b
Krtcap2	0	0.73261530059697	0.986	0.926	0	1	Krtcap2
Edem2	0	0.725299375325978	0.829	0.413	0	1	Edem2
Ghrh	0	0.717669033239136	0.611	0.076	0	1	Ghrh
Tmed10	0	0.708981492425987	0.957	0.903	0	1	Tmed10
Kdelr2	0	0.691598663994843	0.951	0.807	0	1	Kdelr2
Bhlhe41	0	0.684737994271507	0.649	0.059	0	1	Bhlhe41
Serpinb9e	0	0.684234960443381	0.827	0.271	0	1	Serpinb9e
Smim14	0	0.673450269884233	0.889	0.416	0	1	Smim14
Hand1	0	0.654051192259258	0.876	0.31	0	1	Hand1
C1qtnf1	0	0.651825748562426	0.634	0.04	0	1	C1qtnf1
Serpinb9g	0	0.643108173360232	0.778	0.253	0	1	Serpinb9g
Atox1	0	0.641271551506732	0.993	0.971	0	1	Atox1
Pdlim4	0	0.640173236856734	0.668	0.136	0	1	Pdlim4
Ass1	0	0.639753375494638	0.728	0.316	0	1	Ass1
Lgals3	0	0.632261048888462	0.994	0.612	0	1	Lgals3
Psg26	0	0.629662076762997	0.303	0.003	0	1	Psg26
Lifr	0	0.628260785030717	0.695	0.205	0	1	Lifr
Slco2a1	0	0.623545730281803	0.514	0.039	0	1	Slco2a1
Sec61g	0	0.622736865634225	0.998	0.99	0	1	Sec61g
Mgat4a	0	0.621319119070394	0.645	0.147	0	1	Mgat4a
Gsn	0	0.619856656670796	0.822	0.445	0	1	Gsn
Ncmap	0	0.614744123772833	0.699	0.178	0	1	Ncmap
Ldhb	0	0.611627127710922	0.814	0.355	0	1	Ldhb
Rgs17	0	0.611437949465962	0.667	0.144	0	1	Rgs17
Pltp	0	0.611188128064252	0.777	0.313	0	1	Pltp
Bend5	0	0.582682471403676	0.649	0.101	0	1	Bend5
Txnrd2	0	0.580489003841046	0.671	0.29	0	1	Txnrd2
Gmppb	0	0.579969821222291	0.724	0.334	0	1	Gmppb
Anxa4	0	0.578733201198715	0.85	0.421	0	1	Anxa4
Anxa11	0	0.568527276296315	0.768	0.346	0	1	Anxa11
Fblim1	0	0.557027999345785	0.707	0.199	0	1	Fblim1
Scnn1b	0	0.553689810404156	0.611	0.054	0	1	Scnn1b
Psg22	0	0.543522395722572	0.538	0.072	0	1	Psg22
Plet1	0	0.542846430287083	0.874	0.398	0	1	Plet1
Cyp17a1	0	0.541336962001078	0.427	0.048	0	1	Cyp17a1
Rassf8	0	0.540812967821968	0.705	0.174	0	1	Rassf8
Ndufa4l2	0	0.539166388731646	0.548	0.05	0	1	Ndufa4l2
Mdfi	0	0.537570825894823	0.781	0.369	0	1	Mdfi
Tmem108	0	0.537055299040805	0.579	0.075	0	1	Tmem108
Prl7a1	0	0.535945653856253	0.356	0.07	0	1	Prl7a1
Parva	0	0.529888057346337	0.797	0.357	0	1	Parva
Limk2	0	0.523049510157177	0.69	0.234	0	1	Limk2
Zfyve21	0	0.519892618797871	0.759	0.366	0	1	Zfyve21
Serpinb9f	0	0.50414077517879	0.576	0.101	0	1	Serpinb9f
Serpinh1	0	0.503304184765034	0.953	0.589	0	1	Serpinh1
Serpinb9c	0	0.50163918999698	0.622	0.112	0	1	Serpinb9c
Serpine1	0	0.501550641960342	0.518	0.098	0	1	Serpine1
Nudt18	0	0.498198269496711	0.609	0.13	0	1	Nudt18
Trf	0	0.49418019429251	0.636	0.139	0	1	Trf
Vhl	0	0.485179938745953	0.666	0.154	0	1	Vhl
Ifi27	0	0.479261995713923	0.634	0.166	0	1	Ifi27
Ctsq	0	0.468923419034097	0.484	0.06	0	1	Ctsq
Plod1	0	0.458787603479596	0.632	0.223	0	1	Plod1
Efna1	0	0.454329942892989	0.582	0.185	0	1	Efna1
Nppc	0	0.45142611945079	0.385	0.014	0	1	Nppc
Pparg	0	0.451424651611009	0.675	0.215	0	1	Pparg
Vstm4	0	0.448706310902387	0.556	0.089	0	1	Vstm4
Atg4d	0	0.436492265692779	0.649	0.228	0	1	Atg4d
Pramef12	0	0.435893221486592	0.721	0.288	0	1	Pramef12
Fbln1	0	0.429523298597664	0.513	0.139	0	1	Fbln1
Tmem140	0	0.418983728746408	0.591	0.099	0	1	Tmem140
Nat9	0	0.41876230996212	0.655	0.227	0	1	Nat9
Rab15	0	0.415391139610017	0.582	0.107	0	1	Rab15
Esx1	0	0.413129740247033	0.486	0.08	0	1	Esx1
Ccrl2	0	0.399365697999382	0.598	0.172	0	1	Ccrl2
Man1a	0	0.391046383449112	0.574	0.149	0	1	Man1a
P4ha2	0	0.389531698348077	0.616	0.19	0	1	P4ha2
Bcat1	0	0.384881988451191	0.643	0.222	0	1	Bcat1
Fnd3c2	0	0.384027379027878	0.341	0.054	0	1	Fnd3c2
Arhgap8	0	0.383891172409932	0.545	0.167	0	1	Arhgap8
Inhbb	0	0.381675249164371	0.438	0.039	0	1	Inhbb
Fam110b	0	0.381303319641627	0.522	0.067	0	1	Fam110b
St6gal1	0	0.379455732415084	0.49	0.041	0	1	St6gal1
Gne	0	0.376745129112383	0.551	0.139	0	1	Gne
Scpep1	0	0.344963529843665	0.606	0.193	0	1	Scpep1
Pla2g7	0	0.333449996445179	0.398	0.038	0	1	Pla2g7
Dsg2	0	0.332354357006055	0.542	0.174	0	1	Dsg2
Phldb3	0	0.320933718647804	0.409	0.036	0	1	Phldb3
Colec12	0	0.318858209915883	0.416	0.063	0	1	Colec12
Enho	0	0.314984362922011	0.464	0.12	0	1	Enho
Endod1	0	0.300827359412812	0.472	0.1	0	1	Endod1
Dtx1	0	0.298126160801505	0.455	0.063	0	1	Dtx1
Lrrc28	0	0.297987136921641	0.428	0.102	0	1	Lrrc28
9130204K15Rik	0	0.292968592758299	0.276	0.005	0	1	9130204K15Rik
Tgfb3	0	0.288947595215557	0.502	0.103	0	1	Tgfb3
Slc22a5	0	0.274061149147504	0.406	0.056	0	1	Slc22a5
Gpx8	0	0.273721542572062	0.574	0.161	0	1	Gpx8
Xylt1	0	0.270253772815722	0.424	0.058	0	1	Xylt1
Cxcl12	0	0.268716693489471	0.352	0.046	0	1	Cxcl12
1300017J02Rik	0	0.262019821165402	0.314	0.007	0	1	1300017J02Rik
Galns	0	0.258005933367071	0.518	0.143	0	1	Galns
Tead4	0	0.251534280923549	0.492	0.129	0	1	Tead4
Fndc3b	5.0822081791106e-308	0.626521633204812	0.688	0.317	1.09135338438221e-303	1	Fndc3b
Dnajb11	1.8177732245893e-307	0.759103725557658	0.87	0.649	3.90348622248306e-303	1	Dnajb11
Prl4a1	6.36128623957931e-306	1.27049222197085	0.41	0.104	1.36602260708726e-301	1	Prl4a1
Glmp	2.28586813705717e-305	0.655151083859243	0.857	0.591	4.90867323751656e-301	1	Glmp
Abhd6	5.01241920873721e-304	0.458250241148763	0.603	0.23	1.07636690088423e-299	1	Abhd6
Bglap3	9.0188427876858e-304	0.936377709051605	0.414	0.106	1.93670630022765e-299	1	Bglap3
Nsd3	5.88488222223766e-303	0.628625097072956	0.794	0.502	1.26371960840331e-298	1	Nsd3
Sdf2l1	5.68198137283326e-302	0.833903329667153	0.85	0.585	1.22014868000221e-297	1	Sdf2l1
Gtf2b	1.15995219680027e-301	0.65865094318125	0.795	0.44	2.49088134740889e-297	1	Gtf2b
Nup62cl	1.5179457879837e-301	0.516112170680739	0.828	0.378	3.25963678511619e-297	1	Nup62cl
Cbx4	1.84871100274736e-301	0.255760073552398	0.457	0.122	3.96992200729968e-297	1	Cbx4
Sparc	2.74256909642104e-300	0.408212496425944	0.97	0.583	5.88939287765454e-296	1	Sparc
Gale	1.57740144326203e-299	0.596517597164719	0.778	0.417	3.38731185926089e-295	1	Gale
Rhox5	1.23274006972541e-293	0.704061506083576	0.977	0.558	2.64718602572835e-289	1	Rhox5
Fads3	1.77246798911761e-293	0.279924251834672	0.477	0.135	3.80619775983115e-289	1	Fads3
Dad1	8.18595175529613e-293	0.583157907376143	0.974	0.939	1.75785127993229e-288	1	Dad1
Yipf2	7.18600811652905e-290	0.264158251160342	0.489	0.146	1.54312338294345e-285	1	Yipf2
Trap1a	2.5474787570624e-288	0.673784034284252	0.894	0.47	5.4704558829158e-284	1	Trap1a
Capg	4.93628991262313e-288	0.566647042062724	0.897	0.604	1.06001889583669e-283	1	Capg
Hdac4	3.65117932174052e-286	0.342637625297494	0.53	0.179	7.8405424755056e-282	1	Hdac4
Prrc1	1.79147019024324e-285	0.359964146193102	0.622	0.234	3.84700308652833e-281	1	Prrc1
Tspan9	9.24360795629568e-285	0.457506841707491	0.699	0.296	1.98497237253493e-280	1	Tspan9
Gchfr	5.67806644673358e-282	0.4151824564699	0.707	0.293	1.21930798877157e-277	1	Gchfr
Chid1	1.34792696018942e-280	0.443391023153668	0.682	0.312	2.89453835431076e-276	1	Chid1
Creld2	1.58537156527026e-278	0.789845928968432	0.809	0.518	3.40442689926135e-274	1	Creld2
Lman2	9.99966747185375e-275	0.692638800626586	0.909	0.802	2.14732859290587e-270	1	Lman2
Tor1aip2	1.17428987731863e-272	0.551725885182384	0.882	0.638	2.52167008255402e-268	1	Tor1aip2
Tmed3	9.40013753690212e-272	0.61781600254945	0.839	0.533	2.01858553467436e-267	1	Tmed3
Rnaset2a	8.00163000940043e-271	0.566761875522237	0.784	0.452	1.71827002821865e-266	1	Rnaset2a
Tpm2	4.80395533618055e-270	0.673877154831846	0.89	0.576	1.03160136889141e-265	1	Tpm2
Ctsl	6.07355916964041e-270	0.728489988432973	0.921	0.656	1.30423609608858e-265	1	Ctsl
Tmem120a	8.09886194080201e-270	0.511384621524448	0.732	0.394	1.73914961316782e-265	1	Tmem120a
Irs3	6.77077090962485e-266	0.299356148154224	0.589	0.207	1.45395534513284e-261	1	Irs3
Cdh3	6.44627932969092e-265	0.555960073392099	0.671	0.315	1.38427402325783e-260	1	Cdh3
Grn	3.31662656848362e-264	0.453146156340075	0.765	0.368	7.12212389316172e-260	1	Grn
P4hb	9.70962140340478e-263	0.82037162177438	0.921	0.89	2.08504410016714e-258	1	P4hb
Cd63	1.81421208814171e-262	0.730646513658511	0.922	0.68	3.8958390380755e-258	1	Cd63
Cystm1	8.30210331003264e-259	0.3925151349621	0.857	0.429	1.78279366479641e-254	1	Cystm1
Tmem258	1.23344123646105e-258	0.506506767491209	0.972	0.912	2.64869171117645e-254	1	Tmem258
Nrk	4.85136093269698e-258	0.740299850904398	0.906	0.564	1.04178124668735e-253	1	Nrk
Erp44	3.36528310038351e-257	0.59068681902076	0.821	0.575	7.22660892976355e-253	1	Erp44
Ddost	3.25037352013623e-254	0.600108440288794	0.912	0.821	6.97985209714055e-250	1	Ddost
Gm2a	2.72213394805445e-252	0.451180877970219	0.891	0.555	5.84551044005212e-248	1	Gm2a
Rhox6	5.76619573850616e-251	0.52739524311355	0.993	0.571	1.23823287288681e-246	1	Rhox6
Fermt2	1.7610509830877e-250	0.591107177527659	0.884	0.603	3.78168088108253e-246	1	Fermt2
Id2	5.6120612953911e-249	0.2951354586914	0.797	0.379	1.20513404257229e-244	1	Id2
Fgfr1	2.84242846451089e-248	0.280409097860453	0.646	0.273	6.10383088469069e-244	1	Fgfr1
Ubb	2.96996530865657e-248	0.5111156532066	0.999	0.999	6.37770350380912e-244	1	Ubb
Rnh1	3.8304095314869e-248	0.555497595399207	0.849	0.595	8.22542142791496e-244	1	Rnh1
Alg5	1.51235320961928e-247	0.495424889547438	0.752	0.46	3.24762728233644e-243	1	Alg5
Mcfd2	2.09915908455997e-247	0.459492782552969	0.747	0.415	4.50773421818408e-243	1	Mcfd2
Laptm4a	5.32665545981236e-247	0.471034262651052	0.955	0.805	1.14384599344011e-242	1	Laptm4a
Derl3	2.03674068641243e-246	0.390096953067918	0.636	0.245	4.37369695000206e-242	1	Derl3
Pdia5	1.32723191250744e-244	0.328677898776181	0.622	0.241	2.85009780891847e-240	1	Pdia5
Mgst3	1.33088511442669e-243	0.765794392933436	0.763	0.499	2.85794269471987e-239	1	Mgst3
Hspa5	1.80239663252832e-243	0.916628810183711	0.938	0.901	3.87046652869132e-239	1	Hspa5
Ostc	3.10169357760775e-242	0.512073231714692	0.942	0.862	6.66057678855489e-238	1	Ostc
Spcs2	3.2951665953316e-242	0.554891658641963	0.924	0.841	7.07604074681507e-238	1	Spcs2
Map1lc3b	3.05505054774361e-241	0.49851836232581	0.949	0.916	6.56041554622464e-237	1	Map1lc3b
Fbxo36	7.89661366367246e-241	0.253545197769397	0.534	0.186	1.69571881813702e-236	1	Fbxo36
Dap	1.93231052928277e-239	0.486193146813459	0.912	0.678	4.14944363058181e-235	1	Dap
Eif4ebp1	1.55137996027008e-238	0.540035296467901	0.966	0.852	3.33143332668397e-234	1	Eif4ebp1
Lamp2	5.19976539470446e-238	0.507723502217385	0.798	0.473	1.11659762085883e-233	1	Lamp2
Cdc42se2	6.36654357469456e-238	0.482994261081377	0.79	0.508	1.36715156722991e-233	1	Cdc42se2
Dhx32	9.53785916651569e-238	0.273529392432386	0.546	0.201	2.04815987741758e-233	1	Dhx32
Wsb2	5.49820087477748e-237	0.335920940888489	0.595	0.239	1.18068365584972e-232	1	Wsb2
Creb3	3.38414625426016e-236	0.445124370088742	0.787	0.447	7.26711566639826e-232	1	Creb3
Eif1b	5.63156940949959e-236	0.538022834370372	0.882	0.659	1.20932321499594e-231	1	Eif1b
Fstl3	1.11019482278589e-235	0.829656866278869	0.703	0.362	2.38403236245041e-231	1	Fstl3
C1qtnf6	1.52307306254487e-234	0.418801242904095	0.714	0.355	3.27064709450885e-230	1	C1qtnf6
Hspbap1	2.027958429631e-234	0.294868605300846	0.536	0.196	4.35483793178962e-230	1	Hspbap1
Alad	3.23897665221277e-234	0.507070761229802	0.82	0.52	6.9553784629617e-230	1	Alad
Dnajb9	8.88315635707005e-233	0.39903700732983	0.67	0.308	1.90756899611722e-228	1	Dnajb9
Krt7	9.72991792653859e-231	0.443933265576961	0.819	0.397	2.0894025755449e-226	1	Krt7
Epas1	7.30998428786922e-229	0.318391744690414	0.755	0.338	1.56974602597704e-224	1	Epas1
Pxk	4.67349369494661e-227	0.326899388131103	0.568	0.224	1.00358603605284e-222	1	Pxk
Fmr1nb	1.31165991074975e-225	0.409098756972593	0.703	0.339	2.81665849234401e-221	1	Fmr1nb
Fkbp11	3.38848096643489e-225	0.582083015619575	0.7	0.343	7.27642402732229e-221	1	Fkbp11
Rbms2	4.00206284016553e-222	0.446959113121285	0.815	0.493	8.59402974297146e-218	1	Rbms2
Rpn2	7.09780894658311e-221	0.577423212823655	0.883	0.791	1.52418349318926e-216	1	Rpn2
Ost4	2.87524115930414e-220	0.480563798908231	0.987	0.952	6.1742928654897e-216	1	Ost4
Erp29	2.55642502358914e-219	0.550804185165417	0.948	0.912	5.48966709565533e-215	1	Erp29
Sec61b	5.59880288855306e-218	0.461861269767197	0.99	0.982	1.20228693228788e-213	1	Sec61b
Syngr1	3.15047005182823e-215	0.527319601674047	0.69	0.336	6.76531938929594e-211	1	Syngr1
Serpinb6b	1.31747478629455e-214	0.562984239404242	0.731	0.38	2.82914535608893e-210	1	Serpinb6b
Ift20	3.52258395530516e-213	0.490579678252542	0.889	0.727	7.56439678562231e-209	1	Ift20
Ninj1	8.9732845230284e-213	0.468350478090829	0.911	0.75	1.92692311847512e-208	1	Ninj1
Nabp1	2.71665790182547e-212	0.321164840042546	0.614	0.265	5.83375117838002e-208	1	Nabp1
Ptger3	3.66309741708834e-212	0.253140988796568	0.428	0.139	7.8661353934555e-208	1	Ptger3
Gfpt1	5.07317225481417e-211	0.307746245487236	0.638	0.29	1.0894130099988e-206	1	Gfpt1
Sec11c	5.21122376036434e-210	0.506086693060389	0.851	0.592	1.11905819030064e-205	1	Sec11c
Hexb	1.42031592874077e-209	0.271451965261412	0.532	0.194	3.04998642537793e-205	1	Hexb
Ralb	2.56898101082656e-209	0.547648740969263	0.836	0.547	5.51662982264896e-205	1	Ralb
Selenok	1.28432957062876e-208	0.477006962495103	0.946	0.894	2.7579693199682e-204	1	Selenok
Tagln2	1.60255368632439e-208	0.506280804804434	0.989	0.939	3.44132378601299e-204	1	Tagln2
Nek6	4.95630515769069e-208	0.369974377739098	0.721	0.385	1.0643169695625e-203	1	Nek6
Pdia3	5.9826119474835e-208	0.599823354625569	0.92	0.862	1.28470608960261e-203	1	Pdia3
Gng12	2.25470362413377e-205	0.461848252155027	0.913	0.709	4.84175056246486e-201	1	Gng12
Mfsd11	9.0254899955464e-205	0.253275597558369	0.532	0.209	1.93813372164363e-200	1	Mfsd11
Csf1r	1.02655439494922e-204	0.269333941670981	0.399	0.12	2.20442290771396e-200	1	Csf1r
Pfkp	2.65873701782823e-204	0.282651931780394	0.576	0.237	5.70937187208433e-200	1	Pfkp
Cope	5.56888290531392e-204	0.465051180804825	0.889	0.767	1.19586191508711e-199	1	Cope
Efhd2	2.42078933812948e-203	0.46821408488464	0.838	0.569	5.19840302469925e-199	1	Efhd2
Cyb5r3	2.09947111265532e-202	0.441486613074197	0.903	0.745	4.50840426731602e-198	1	Cyb5r3
Napa	3.63829847035117e-201	0.456611333594089	0.859	0.714	7.8128821352321e-197	1	Napa
Hsp90b1	4.42362495896019e-201	0.855113607206134	0.941	0.914	9.49929223687111e-197	1	Hsp90b1
Upp1	3.43016402480912e-200	0.425639813975785	0.733	0.358	7.36593422687511e-196	1	Upp1
Vamp2	1.4412736094079e-199	0.313562107419289	0.645	0.303	3.09499094884252e-195	1	Vamp2
H13	3.02951112978481e-197	0.542787689683063	0.842	0.682	6.5055722000999e-193	1	H13
Spcs1	4.73624750253569e-197	0.454790976053141	0.945	0.891	1.01706178869451e-192	1	Spcs1
Uxs1	1.8159528048026e-194	0.303155582200414	0.566	0.251	3.8995770530331e-190	1	Uxs1
Pepd	6.71309337152596e-194	0.341261150869648	0.601	0.283	1.44156967060148e-189	1	Pepd
Chmp6	1.34292575201702e-193	0.428501928942869	0.777	0.545	2.88379875988134e-189	1	Chmp6
Gmppa	7.83193248747404e-193	0.268934132793375	0.593	0.263	1.68182918236018e-188	1	Gmppa
Sec22b	1.00827227205203e-191	0.447890093970326	0.84	0.626	2.16516387700453e-187	1	Sec22b
Nub1	1.81683175306927e-191	0.386722196554397	0.747	0.437	3.90146450654095e-187	1	Nub1
Tmed2	1.01078292981667e-190	0.448741882798259	0.944	0.925	2.17055526348832e-186	1	Tmed2
Sar1a	4.64087917760522e-190	0.445296557652101	0.891	0.781	9.96582394598944e-186	1	Sar1a
Gns	5.84832792103359e-188	0.459326415669647	0.639	0.304	1.25586993776275e-183	1	Gns
Man2a1	1.9049200135598e-187	0.313791232105421	0.54	0.233	4.09062523711832e-183	1	Man2a1
Anxa5	3.90468857435479e-184	0.438771039051663	0.919	0.675	8.38492824456948e-180	1	Anxa5
Pdia4	2.28277721524049e-182	0.539341961587691	0.745	0.463	4.90203579200744e-178	1	Pdia4
Serp1	3.26668027363559e-181	0.488243641638086	0.92	0.814	7.01486921960507e-177	1	Serp1
Bet1	4.93902102732568e-180	0.423533140218954	0.814	0.555	1.06060537540792e-175	1	Bet1
Uba5	3.47575782530903e-179	0.360059646600239	0.746	0.456	7.4638423540686e-175	1	Uba5
Syce2	8.07980552627497e-179	0.495897992089389	0.866	0.634	1.73505743871229e-174	1	Syce2
Tmem39a	1.09462446748522e-178	0.284190969511877	0.584	0.277	2.35059658147776e-174	1	Tmem39a
Atp6v1g1	9.73725503432664e-177	0.386978528942945	0.966	0.937	2.0909781460713e-172	1	Atp6v1g1
Morf4l2	9.3600222941716e-176	0.543978859502593	0.951	0.883	2.00997118745041e-171	1	Morf4l2
Ddr1	1.00637114032831e-174	0.261170244839409	0.516	0.218	2.16108138674101e-170	1	Ddr1
Dock8	1.07323814328415e-173	0.252274385840301	0.458	0.173	2.30467158888839e-169	1	Dock8
Gosr2	1.65060002271581e-173	0.359383475818379	0.756	0.472	3.54449848877993e-169	1	Gosr2
Shisa5	6.74416618792604e-173	0.547986098353753	0.791	0.575	1.44824224719524e-168	1	Shisa5
Hspb11	4.8345096514517e-172	0.326106429248663	0.718	0.404	1.03816260255274e-167	1	Hspb11
Perp	9.66083363501238e-172	0.329435877502716	0.684	0.366	2.07456741478256e-167	1	Perp
Kdelr1	1.3082223014002e-170	0.398797096933588	0.869	0.723	2.80927657002679e-166	1	Kdelr1
Degs1	6.05538695679201e-170	0.500088478910254	0.791	0.583	1.30033379510152e-165	1	Degs1
Stt3a	6.24609291741767e-170	0.430911888302396	0.771	0.549	1.34128599308627e-165	1	Stt3a
Acadm	1.33263744380121e-169	0.398670817357533	0.709	0.401	2.86170564681873e-165	1	Acadm
Sqstm1	2.74453245007709e-169	0.398877052392333	0.87	0.659	5.89360898329554e-165	1	Sqstm1
Fndc3a	1.26803375233349e-168	0.329116271491671	0.663	0.37	2.72297567976093e-164	1	Fndc3a
Ddb1	3.85806554737101e-164	0.548241067271877	0.843	0.764	8.28480995642451e-160	1	Ddb1
Farsa	2.08031595735212e-163	0.420107565732669	0.747	0.475	4.46727048681795e-159	1	Farsa
Tmbim6	2.79648122467958e-163	0.42301293856932	0.912	0.866	6.00516378187693e-159	1	Tmbim6
Tst	9.74127061501645e-163	0.363033062702833	0.46	0.193	2.09184045186863e-158	1	Tst
Yif1a	7.10947469366231e-162	0.328741546582363	0.761	0.497	1.52668859571704e-157	1	Yif1a
Ddit3	3.73888522055751e-161	0.287231435397978	0.549	0.237	8.0288821226252e-157	1	Ddit3
Lman1	6.92929756891407e-160	0.478609578796665	0.786	0.603	1.48799735994861e-155	1	Lman1
Dnpep	1.26874560939932e-159	0.384723311059948	0.764	0.52	2.7245043216241e-155	1	Dnpep
Got1	3.68154236980244e-159	0.37181872261471	0.662	0.368	7.90574408491377e-155	1	Got1
Xbp1	1.84016570985133e-158	0.337457435408474	0.778	0.516	3.95157184533475e-154	1	Xbp1
Hint3	1.52080464675445e-156	0.281470968613853	0.628	0.316	3.26577589844051e-152	1	Hint3
Jkamp	1.08364727891409e-155	0.344132668858271	0.714	0.474	2.32702416674011e-151	1	Jkamp
Sp3os	3.78078834296268e-155	0.283298467834974	0.615	0.314	8.11886488767806e-151	1	Sp3os
Atp6v1c1	5.74851059130187e-155	0.344614721544805	0.715	0.446	1.23443516437616e-150	1	Atp6v1c1
Rpn1	7.51467485418601e-155	0.4786549584787	0.827	0.726	1.6137012781879e-150	1	Rpn1
Copz2	1.15104895473598e-154	0.34641958774394	0.814	0.493	2.47176252540005e-150	1	Copz2
Mydgf	1.76835619650622e-154	0.418262789365489	0.884	0.81	3.79736809637746e-150	1	Mydgf
Mbnl2	4.56841031491748e-153	0.409383975208662	0.798	0.574	9.81020431025379e-149	1	Mbnl2
Srp9	1.62204827809944e-152	0.380943428783924	0.959	0.934	3.48318647239075e-148	1	Srp9
Slc35b1	2.12796978675976e-149	0.372452824685169	0.745	0.528	4.56960232008791e-145	1	Slc35b1
Chchd10	3.54162454733449e-148	0.389126697327616	0.907	0.604	7.60528455294609e-144	1	Chchd10
Por	8.11845959999643e-148	0.444473794523655	0.643	0.421	1.74335801450323e-143	1	Por
Pink1	3.55003382039391e-147	0.284791742162395	0.641	0.354	7.62334262591387e-143	1	Pink1
Ubc	2.13966206891156e-146	0.452210080715974	0.948	0.908	4.59471032678067e-142	1	Ubc
Phactr1	2.14308358226419e-145	0.316588843704563	0.711	0.361	4.60205768455412e-141	1	Phactr1
Crlf2	2.39630754586339e-145	0.344515525838574	0.749	0.493	5.14583082398703e-141	1	Crlf2
Pdlim2	1.42066643967451e-144	0.33317260635441	0.704	0.406	3.05073911255705e-140	1	Pdlim2
Pcgf5	1.43276148917565e-144	0.321809021003267	0.714	0.448	3.07671202185579e-140	1	Pcgf5
Tmem107	2.47711201807157e-144	0.257519927348079	0.602	0.308	5.31935034760688e-140	1	Tmem107
Slc38a1	2.66686652764439e-144	0.428394471881296	0.773	0.605	5.72682918146356e-140	1	Slc38a1
Bbx	4.86129125643609e-144	0.427107180417543	0.709	0.478	1.04391368440709e-139	1	Bbx
Noct	3.05152167764304e-142	0.433967021259648	0.603	0.338	6.55283765057067e-138	1	Noct
Igsf8	1.00022721400687e-141	0.31840525335152	0.636	0.377	2.14788791935836e-137	1	Igsf8
Baiap2	4.37700867106995e-141	0.291454034471493	0.627	0.339	9.3991884202556e-137	1	Baiap2
Reep5	6.06722942077578e-141	0.394374156592617	0.909	0.855	1.30287684581739e-136	1	Reep5
Edf1	8.22340676315469e-141	0.31779249241393	0.977	0.963	1.76589436831984e-136	1	Edf1
Pex13	1.43284337474324e-140	0.26843971027056	0.642	0.354	3.07688786292363e-136	1	Pex13
Pelo	1.93086421641722e-140	0.286859457026656	0.614	0.33	4.14633781833434e-136	1	Pelo
Nectin2	4.88888082860415e-140	0.441131526636467	0.719	0.49	1.04983826913445e-135	1	Nectin2
Fkbp2	1.45339297419188e-139	0.383508344830496	0.882	0.788	3.12101607277963e-135	1	Fkbp2
Tapbp	2.73476981749768e-139	0.251888897054108	0.647	0.34	5.87264470609451e-135	1	Tapbp
Tfpi	6.52347998592359e-138	0.34391516638785	0.73	0.44	1.40085209217723e-133	1	Tfpi
Gkap1	1.1547218011073e-137	0.25296585163318	0.719	0.417	2.47964959569782e-133	1	Gkap1
Saraf	1.81859459149638e-137	0.421149482111658	0.81	0.68	3.90525002577932e-133	1	Saraf
Mvp	2.28371242341552e-137	0.278672691059356	0.641	0.347	4.90404405804249e-133	1	Mvp
Wdr61	7.2518180903185e-136	0.497895582973028	0.791	0.592	1.55725541671499e-131	1	Wdr61
Dsp	1.99592211185001e-135	0.322400395869626	0.593	0.317	4.28604314298672e-131	1	Dsp
Vapa	5.34390080341981e-135	0.421251206609056	0.932	0.863	1.14754925852637e-130	1	Vapa
Htatip2	4.01577247560017e-134	0.255422794058436	0.642	0.36	8.6234698141038e-130	1	Htatip2
Bcap31	4.16663880335695e-132	0.400337841755124	0.857	0.741	8.94744016632872e-128	1	Bcap31
Surf4	1.22663700534122e-131	0.371420822475231	0.811	0.701	2.63408030526973e-127	1	Surf4
Sec11a	2.33990743624433e-130	0.428470982291374	0.872	0.823	5.02471722859108e-126	1	Sec11a
Tax1bp1	4.13771630733026e-125	0.408406999647076	0.854	0.714	8.88533199836101e-121	1	Tax1bp1
Cd151	4.77193188656639e-125	0.32897007289513	0.726	0.5	1.02472465332127e-120	1	Cd151
Serpine2	1.69053506320925e-124	0.256147589172535	0.627	0.344	3.63025499473554e-120	1	Serpine2
Gnpnat1	8.14427432843681e-124	0.30392523494135	0.702	0.431	1.74890146928852e-119	1	Gnpnat1
Bsg	1.33137983902095e-123	0.342547227856878	0.963	0.962	2.85900506631359e-119	1	Bsg
Gskip	7.58411011284349e-123	0.254573388741529	0.597	0.311	1.62861180563201e-118	1	Gskip
Uqcrq	1.83056445585071e-121	0.333039670678994	0.989	0.972	3.93095411249381e-117	1	Uqcrq
Sdf2	1.88402635347036e-121	0.310077511980329	0.774	0.61	4.04575819144224e-117	1	Sdf2
Aamp	5.28441675898075e-121	0.340612584654707	0.875	0.766	1.13477565482353e-116	1	Aamp
S100a11	7.83383276103842e-121	0.341885323468296	0.964	0.802	1.68223724710539e-116	1	S100a11
Atp6v1e1	2.59732916280308e-119	0.354886898029156	0.867	0.726	5.57750464420333e-115	1	Atp6v1e1
Arhgef6	8.06855987161712e-118	0.710763778726273	0.526	0.301	1.73264254683106e-113	1	Arhgef6
Bst2	8.22399142439423e-118	0.361416430638766	0.899	0.778	1.76601991847442e-113	1	Bst2
Nenf	2.08858641516581e-116	0.318337398983347	0.86	0.694	4.48503046792705e-112	1	Nenf
Ift43	1.14111853856737e-115	0.274144871719454	0.739	0.472	2.45043794971957e-111	1	Ift43
Tmem167	5.76626189203348e-115	0.306084868129462	0.957	0.903	1.23824707869527e-110	1	Tmem167
Ctsd	3.6217371894268e-114	0.259452372896772	0.891	0.808	7.77731844057511e-110	1	Ctsd
Cox17	6.44874888505856e-114	0.341702408750277	0.937	0.87	1.38480433557748e-109	1	Cox17
Stx5a	4.08381507156271e-111	0.255436765048311	0.67	0.42	8.76958448467377e-107	1	Stx5a
Tmem9b	1.33246119368778e-109	0.287624140846199	0.704	0.482	2.86132716732514e-105	1	Tmem9b
Hist1h2bc	2.33855185244613e-109	0.303617825060408	0.704	0.439	5.02180624794283e-105	1	Hist1h2bc
Hcfc1r1	5.9416168668783e-109	0.281270109918565	0.791	0.575	1.27590280599345e-104	1	Hcfc1r1
Tmem248	4.93496299933716e-108	0.328158882422497	0.747	0.533	1.05973395447766e-103	1	Tmem248
Ssr3	4.24237495337493e-107	0.295552228689392	0.851	0.749	9.11007597487734e-103	1	Ssr3
Ufm1	2.52375448238372e-106	0.33762722484013	0.853	0.73	5.4195103754708e-102	1	Ufm1
Plin3	4.6564365044606e-106	0.266690800637987	0.68	0.415	9.9992317496787e-102	1	Plin3
Lgals1	4.0611454531917e-105	0.373638328129874	0.997	0.95	8.72090374618385e-101	1	Lgals1
Kctd10	8.69282073729354e-104	0.25319525728492	0.695	0.437	1.86669632512641e-99	1	Kctd10
Ndufv3	1.12809636307156e-103	0.321224983971643	0.926	0.861	2.42247413005987e-99	1	Ndufv3
Mgat4b	1.81533589199811e-103	0.328700370438477	0.694	0.488	3.89825229447675e-99	1	Mgat4b
Trappc2l	5.69110757920016e-102	0.29853318603646	0.818	0.679	1.22210844155744e-97	1	Trappc2l
Arhgap10	8.14208456513758e-102	0.253552927040818	0.721	0.464	1.74843123951764e-97	1	Arhgap10
Tram1	1.4792840358873e-101	0.322844261249201	0.776	0.645	3.17661453866439e-97	1	Tram1
Sec62	8.35845457086237e-101	0.316173524948771	0.876	0.832	1.79489453454699e-96	1	Sec62
Myl12a	2.04725591956066e-100	0.309821122760117	0.984	0.977	4.39627736166455e-96	1	Myl12a
Ergic3	8.66281828893274e-99	0.310496308968556	0.811	0.728	1.86025359936542e-94	1	Ergic3
Nfkbib	2.92655886586217e-98	0.262751902358509	0.661	0.442	6.28449250855242e-94	1	Nfkbib
Ergic2	6.31011264080678e-98	0.309599775840607	0.803	0.69	1.35503358848685e-93	1	Ergic2
Dst	1.12739910013562e-96	0.256861793126876	0.543	0.308	2.42097682763122e-92	1	Dst
Txndc15	2.0488324068764e-96	0.281539345986949	0.602	0.387	4.39966271052637e-92	1	Txndc15
Chmp2a	7.20776564071183e-96	0.299259189227038	0.911	0.832	1.54779559368646e-91	1	Chmp2a
Gadd45g	1.12493284475284e-95	0.322182468237744	0.726	0.507	2.41568079082225e-91	1	Gadd45g
Klhl13	3.10595387037097e-95	0.266208431019881	0.707	0.429	6.66972534123462e-91	1	Klhl13
Dnajb6	2.87320606061692e-94	0.294149887734531	0.909	0.839	6.16992269456878e-90	1	Dnajb6
Commd6	3.57256525168129e-94	0.317193964014289	0.827	0.633	7.67172662146041e-90	1	Commd6
Gnai3	5.92940229074826e-94	0.269836439692953	0.789	0.584	1.27327984791528e-89	1	Gnai3
Ier3ip1	1.15036096671283e-93	0.280916490789461	0.926	0.882	2.47028513991913e-89	1	Ier3ip1
Fam195b	5.90713665630874e-93	0.294617193967375	0.803	0.651	1.26849852557574e-88	1	Fam195b
Rab1a	5.52075526922571e-91	0.323442995081287	0.885	0.807	1.18552698651353e-86	1	Rab1a
Eif4a2	7.89046074445521e-91	0.293498874851207	0.878	0.777	1.69439754026431e-86	1	Eif4a2
Mettl26	1.90274008709525e-90	0.299458321318189	0.636	0.426	4.08594406302834e-86	1	Mettl26
Ech1	4.77358448893426e-90	0.283316615681175	0.774	0.602	1.02507953315374e-85	1	Ech1
Atp6v0b	1.8530370959461e-89	0.33470533874979	0.872	0.824	3.97921185983465e-85	1	Atp6v0b
Bnip3l	2.17807389183792e-87	0.30412665333848	0.904	0.812	4.67719587533274e-83	1	Bnip3l
Copb2	1.02757981202913e-86	0.278664867054844	0.73	0.525	2.20662488835135e-82	1	Copb2
0610007P14Rik	2.36911659062936e-85	0.283164368314154	0.783	0.656	5.08744096671749e-81	1	0610007P14Rik
Ostf1	5.03306324392717e-85	0.297409609918792	0.915	0.84	1.08080000100092e-80	1	Ostf1
Ypel3	6.83171129516433e-85	0.286860285498003	0.719	0.524	1.46704168352359e-80	1	Ypel3
Tmem128	8.886828885063e-85	0.251659387395942	0.772	0.611	1.90835763477843e-80	1	Tmem128
Dnajb1	1.01707791312133e-83	0.442676252776124	0.809	0.677	2.18407311063673e-79	1	Dnajb1
Zfand6	5.29666412086886e-81	0.263804847558489	0.779	0.627	1.13740565331538e-76	1	Zfand6
Pdhb	1.90137731212587e-79	0.255182874227364	0.712	0.514	4.08301764005909e-75	1	Pdhb
Peg3	7.57170837330885e-77	0.362478234781994	0.811	0.62	1.62594865608434e-72	1	Peg3
Srp19	2.22989145935407e-75	0.28741876591867	0.914	0.842	4.78846891981694e-71	1	Srp19
Tpi1	8.0696281201376e-75	0.32697017450079	0.932	0.901	1.73287194251835e-70	1	Tpi1
Cdc42se1	7.53326935634221e-73	0.251883335227062	0.733	0.557	1.61769426158093e-68	1	Cdc42se1
Tpm1	5.20203725738149e-71	0.367045667519492	0.845	0.774	1.1170854806501e-66	1	Tpm1
Ube2b	1.57837751983687e-68	0.272935314784	0.887	0.844	3.38940788609769e-64	1	Ube2b
Stub1	1.78289212918142e-68	0.25924038363194	0.884	0.842	3.82858255820419e-64	1	Stub1
Mlec	3.05309800110065e-65	0.272520466380151	0.807	0.744	6.55622264756353e-61	1	Mlec
Tmed9	1.85614160584923e-62	0.266596866965324	0.891	0.884	3.98587848440063e-58	1	Tmed9
Slc3a2	5.33553446184447e-60	0.269220571484599	0.792	0.742	1.14575267033648e-55	1	Slc3a2
Oaf	1.66054197379995e-51	0.334210430566933	0.608	0.437	3.56584783453801e-47	1	Oaf
Btg2	7.64454489584062e-40	0.347948384189341	0.721	0.638	1.64158957093282e-35	1	Btg2
Ifrd1	2.25271836942196e-39	0.277410725435909	0.636	0.5	4.83748742649671e-35	1	Ifrd1
Car2	7.81952994775213e-11	0.254483658316714	0.661	0.593	1.67916586098029e-06	1	Car2
Klf6	0.00584845284486304	0.362333951887789	0.673	0.772	1	1	Klf6
Phlda2	0	2.16999977400142	0.88	0.266	0	2	Phlda2
Rhox61	0	1.98510594139633	0.96	0.377	0	2	Rhox6
Rhox91	0	1.95690526016833	0.931	0.389	0	2	Rhox9
Ldoc1	0	1.91411971080292	0.966	0.198	0	2	Ldoc1
Hspb1	0	1.77471120442506	0.987	0.514	0	2	Hspb1
Sin3b	0	1.71941038861798	0.986	0.779	0	2	Sin3b
Krt19	0	1.59808899450515	0.968	0.276	0	2	Krt19
Hmgn5	0	1.56619859097568	0.959	0.579	0	2	Hmgn5
Car21	0	1.53595608440327	0.841	0.458	0	2	Car2
Gjb3	0	1.52599001406513	0.913	0.144	0	2	Gjb3
Sct1	0	1.50281780068192	0.966	0.495	0	2	Sct
Gm9112	0	1.4362757812162	0.856	0.107	0	2	Gm9112
Krt81	0	1.39054546373255	0.994	0.372	0	2	Krt8
Tbrg1	0	1.37735154747103	0.996	0.757	0	2	Tbrg1
Rhox51	0	1.28732870399298	0.996	0.337	0	2	Rhox5
Dusp91	0	1.26610975472926	0.99	0.277	0	2	Dusp9
Gjb5	0	1.25846119099897	0.864	0.123	0	2	Gjb5
Krt181	0	1.23468666972499	0.992	0.462	0	2	Krt18
Dkkl1	0	1.17742726565624	0.748	0.105	0	2	Dkkl1
Fthl17a1	0	1.1438561058471	0.945	0.217	0	2	Fthl17a
Bex1	0	1.14049169297457	0.882	0.504	0	2	Bex1
Mbnl3	0	1.10816700195463	0.925	0.21	0	2	Mbnl3
Trap1a1	0	1.09611765267984	0.956	0.223	0	2	Trap1a
Peg10	0	1.08302703265453	0.955	0.248	0	2	Peg10
Lgals11	0	1.05229379933621	1	0.924	0	2	Lgals1
Mt2	0	1.02597712399906	0.872	0.62	0	2	Mt2
Prss8	0	1.02461207422329	0.88	0.126	0	2	Prss8
Tex19.1	0	1.0107607997822	0.907	0.138	0	2	Tex19.1
Serpinb9e1	0	1.01049052936513	0.548	0.149	0	2	Serpinb9e
Las1l	0	0.985138435136986	0.913	0.423	0	2	Las1l
Tfap2c	0	0.97970365651046	0.933	0.16	0	2	Tfap2c
Ascl2	0	0.926986386121876	0.587	0.072	0	2	Ascl2
Dynll2	0	0.91401610350004	0.978	0.7	0	2	Dynll2
Basp1	0	0.909239249164525	0.951	0.434	0	2	Basp1
Phactr11	0	0.907799179224374	0.769	0.153	0	2	Phactr1
Epop	0	0.900800392902154	0.949	0.305	0	2	Epop
Nrk1	0	0.898888699176779	0.934	0.376	0	2	Nrk
3830417A13Rik	0	0.895381997700148	0.766	0.133	0	2	3830417A13Rik
Galk1	0	0.879518376144323	0.963	0.623	0	2	Galk1
Utf1	0	0.877040544907624	0.729	0.103	0	2	Utf1
Mrfap1	0	0.869168057641448	0.994	0.926	0	2	Mrfap1
Ube2a	0	0.850047138893807	0.968	0.725	0	2	Ube2a
Krt71	0	0.845395234313081	0.819	0.185	0	2	Krt7
Batf3	0	0.834559139417333	0.598	0.1	0	2	Batf3
Elf3	0	0.831594179771687	0.768	0.082	0	2	Elf3
Sfmbt2	0	0.807460936373279	0.918	0.171	0	2	Sfmbt2
Klhl131	0	0.801711740925088	0.852	0.207	0	2	Klhl13
Serpinb9g1	0	0.800741608855635	0.527	0.13	0	2	Serpinb9g
1500009L16Rik1	0	0.786655526745067	0.461	0.228	0	2	1500009L16Rik
Ralbp11	0	0.77697847262195	0.984	0.775	0	2	Ralbp1
Rbbp7	0	0.773863754165778	0.987	0.724	0	2	Rbbp7
Fstl31	0	0.769799026323884	0.755	0.161	0	2	Fstl3
Tfrc	0	0.766745662262494	0.653	0.162	0	2	Tfrc
Nup62cl1	0	0.763629144118335	0.793	0.171	0	2	Nup62cl
Tpm21	0	0.759843135046762	0.873	0.428	0	2	Tpm2
Dbi1	0	0.754029241193441	0.998	0.922	0	2	Dbi
Gm9	0	0.745169784574316	0.822	0.083	0	2	Gm9
Epcam	0	0.744016053166777	0.828	0.143	0	2	Epcam
Hsp90aa1	0	0.740916896216784	1	0.974	0	2	Hsp90aa1
Plac1	0	0.74032315834169	0.923	0.4	0	2	Plac1
Ncl	0	0.738398515147225	0.996	0.925	0	2	Ncl
Erdr1	0	0.733730171475287	0.942	0.564	0	2	Erdr1
Hspe1	0	0.726839384588649	1	0.954	0	2	Hspe1
Sri1	0	0.72074968224184	0.965	0.802	0	2	Sri
Plet11	0	0.720504857591468	0.801	0.2	0	2	Plet1
Sdc1	0	0.71090909318463	0.698	0.215	0	2	Sdc1
Glrx5	0	0.705290272205884	0.991	0.785	0	2	Glrx5
Fgfbp1	0	0.685407585579494	0.515	0.029	0	2	Fgfbp1
Eif1a	0	0.668905516057024	0.961	0.559	0	2	Eif1a
Sfn	0	0.666438167577946	0.842	0.161	0	2	Sfn
Gkap11	0	0.663044192972358	0.761	0.241	0	2	Gkap1
Zwint	0	0.658471158476036	0.963	0.645	0	2	Zwint
Rgcc	0	0.656060127674182	0.824	0.322	0	2	Rgcc
Wfdc2	0	0.652255085983901	0.639	0.096	0	2	Wfdc2
Ccne1	0	0.647262009868764	0.752	0.297	0	2	Ccne1
Cd164	0	0.646736909541373	0.94	0.616	0	2	Cd164
Gng121	0	0.645174067645145	0.954	0.584	0	2	Gng12
Atxn101	0	0.64191314185372	0.971	0.71	0	2	Atxn10
Got2	0	0.640616722880209	0.953	0.612	0	2	Got2
Dnaja1	0	0.637457296633289	0.993	0.887	0	2	Dnaja1
Cep164	0	0.614719381672553	0.849	0.359	0	2	Cep164
Hat1	0	0.613155376194174	0.881	0.482	0	2	Hat1
Hand11	0	0.611779719935246	0.581	0.191	0	2	Hand1
Ldhb1	0	0.611372189372504	0.6	0.245	0	2	Ldhb
Ndufa11	0	0.604857736024259	0.991	0.862	0	2	Ndufa11
Slc38a41	0	0.591587715041732	0.877	0.308	0	2	Slc38a4
Ppp1r14b	0	0.586920210491952	0.916	0.63	0	2	Ppp1r14b
Ndufb2	0	0.586200038167924	0.988	0.818	0	2	Ndufb2
Derl31	0	0.585415498432093	0.549	0.098	0	2	Derl3
Nudt22	0	0.583718089792378	0.64	0.146	0	2	Nudt22
Tgm2	0	0.580169981336758	0.729	0.226	0	2	Tgm2
Ezr	0	0.579075233543423	0.887	0.402	0	2	Ezr
Eps8l2	0	0.578627176660022	0.725	0.109	0	2	Eps8l2
Slc2a1	0	0.574599810965233	0.848	0.421	0	2	Slc2a1
Anp32b	0	0.572461008315803	0.997	0.916	0	2	Anp32b
Anxa41	0	0.570412312571718	0.741	0.266	0	2	Anxa4
Ubxn1	0	0.569851563709392	0.985	0.865	0	2	Ubxn1
Tsen34	0	0.567594753218921	0.944	0.624	0	2	Tsen34
Irx3	0	0.561631329687567	0.706	0.137	0	2	Irx3
Serpinb9b	0	0.561357707254208	0.701	0.165	0	2	Serpinb9b
Morf4l21	0	0.559971581849059	0.988	0.828	0	2	Morf4l2
Gnl3	0	0.557176452491484	0.905	0.517	0	2	Gnl3
2610528J11Rik	0	0.555815078164561	0.558	0.056	0	2	2610528J11Rik
Cldn7	0	0.554094550583237	0.488	0.084	0	2	Cldn7
S100a61	0	0.548813210390505	0.958	0.62	0	2	S100a6
Cox5a	0	0.548283146455614	0.999	0.948	0	2	Cox5a
Higd1a	0	0.546808205590912	0.979	0.818	0	2	Higd1a
Chchd2	0	0.546163876460843	1	0.993	0	2	Chchd2
Aprt1	0	0.544618799120633	0.999	0.914	0	2	Aprt
Hspd1	0	0.544010645160852	0.988	0.8	0	2	Hspd1
Cd2bp2	0	0.543564319919784	0.859	0.343	0	2	Cd2bp2
Atp1b1	0	0.539692963134534	0.645	0.16	0	2	Atp1b1
Fmr1nb1	0	0.537994934718079	0.73	0.141	0	2	Fmr1nb
Oaf1	0	0.534685855438231	0.707	0.295	0	2	Oaf
Chchd101	0	0.534609896961081	0.932	0.437	0	2	Chchd10
Nhp2	0	0.533642867771832	0.98	0.811	0	2	Nhp2
Mrps18b	0	0.532951416124053	0.921	0.496	0	2	Mrps18b
Atp5g1	0	0.530725121800187	0.998	0.956	0	2	Atp5g1
Polr2f	0	0.528910951523504	0.992	0.872	0	2	Polr2f
Hic2	0	0.527910081108884	0.806	0.234	0	2	Hic2
Kif26a	0	0.526849174550076	0.67	0.153	0	2	Kif26a
Cd320	0	0.525193396946718	0.798	0.358	0	2	Cd320
Nxf7	0	0.522289284568366	0.721	0.091	0	2	Nxf7
Rpl22l1	0	0.521121713007876	1	0.971	0	2	Rpl22l1
Cycs	0	0.516615004379431	0.996	0.899	0	2	Cycs
Pin1	0	0.516521255060104	0.953	0.733	0	2	Pin1
Cdc34	0	0.514472393849381	0.944	0.624	0	2	Cdc34
Lgals91	0	0.514430293019845	0.722	0.58	0	2	Lgals9
Rps27l	0	0.509900764596602	1	0.97	0	2	Rps27l
Eif2s2	0	0.508780746621705	0.997	0.931	0	2	Eif2s2
Odc1	0	0.506902810955588	0.938	0.72	0	2	Odc1
Alpl	0	0.506454110030922	0.501	0.055	0	2	Alpl
1110008P14Rik	0	0.504138086058465	0.91	0.491	0	2	1110008P14Rik
Arid3a	0	0.502659827958676	0.885	0.504	0	2	Arid3a
Brd3	0	0.502218460678129	0.895	0.612	0	2	Brd3
Snrpg	0	0.500663404616889	0.999	0.944	0	2	Snrpg
Palm	0	0.498078439080335	0.759	0.277	0	2	Palm
Peg31	0	0.497048727423211	0.954	0.444	0	2	Peg3
Cdv3	0	0.496110107371007	0.956	0.736	0	2	Cdv3
Tuba1c	0	0.494260726356919	0.911	0.508	0	2	Tuba1c
Spint2	0	0.490242192502752	0.842	0.354	0	2	Spint2
Ash2l	0	0.48938729974588	0.878	0.408	0	2	Ash2l
Mrps36	0	0.486237824809364	0.966	0.698	0	2	Mrps36
Tmem371	0	0.485097232353624	0.629	0.284	0	2	Tmem37
Eif3g	0	0.484961389298927	0.975	0.797	0	2	Eif3g
Gm2a1	0	0.484583945091704	0.897	0.383	0	2	Gm2a
Slc25a10	0	0.479022732652975	0.713	0.2	0	2	Slc25a10
Tfeb	0	0.476803776223479	0.363	0.095	0	2	Tfeb
Zfp64	0	0.476453068262268	0.772	0.236	0	2	Zfp64
Cfdp1	0	0.475138191979406	0.975	0.767	0	2	Cfdp1
Sod2	0	0.474001154284212	0.916	0.652	0	2	Sod2
Ubl4a	0	0.472318278088752	0.936	0.62	0	2	Ubl4a
Scaf11	0	0.46884451238034	0.903	0.607	0	2	Scaf11
Ndufa5	0	0.467364886489576	0.972	0.752	0	2	Ndufa5
Lima1	0	0.466397305275467	0.695	0.214	0	2	Lima1
Tmem14c	0	0.465872850127183	0.979	0.858	0	2	Tmem14c
Pfdn6	0	0.464528612484446	0.967	0.748	0	2	Pfdn6
Fabp3	0	0.464139546253215	0.484	0.124	0	2	Fabp3
Slc16a1	0	0.462170914176553	0.726	0.255	0	2	Slc16a1
Fbxl19	0	0.46153767824863	0.663	0.196	0	2	Fbxl19
Rlim	0	0.460290315968996	0.874	0.451	0	2	Rlim
Dsp1	0	0.460181714238325	0.693	0.122	0	2	Dsp
Chst13	0	0.459430565685952	0.487	0.037	0	2	Chst13
Ube2z	0	0.457206632705763	0.822	0.352	0	2	Ube2z
Cd821	0	0.455977000806346	0.796	0.273	0	2	Cd82
Upp11	0	0.455035228775184	0.607	0.24	0	2	Upp1
Eif4g1	0	0.453378107808995	0.949	0.689	0	2	Eif4g1
Rnd2	0	0.452741925311117	0.562	0.138	0	2	Rnd2
Nip7	0	0.451923066277483	0.883	0.53	0	2	Nip7
Arpp19	0	0.449880012384525	0.996	0.907	0	2	Arpp19
Bglap31	0	0.44916900097449	0.253	0.041	0	2	Bglap3
Dlx3	0	0.447995295790504	0.436	0.018	0	2	Dlx3
Zbtb10	0	0.44657857227971	0.684	0.178	0	2	Zbtb10
Nr2f6	0	0.445829457517013	0.698	0.254	0	2	Nr2f6
Hnrnpdl	0	0.445358878746171	0.974	0.784	0	2	Hnrnpdl
Gna11	0	0.444853555813973	0.82	0.39	0	2	Gna11
Pramef121	0	0.442940276596609	0.662	0.103	0	2	Pramef12
Cks2	0	0.440793010512588	0.955	0.73	0	2	Cks2
Ddx21	0	0.438859727769536	0.874	0.527	0	2	Ddx21
Eloc	0	0.437195432737422	0.988	0.854	0	2	Eloc
Fam104a	0	0.436667780851382	0.983	0.826	0	2	Fam104a
Cep170b	0	0.435576876557844	0.415	0.06	0	2	Cep170b
Pard6g	0	0.435195103684161	0.623	0.134	0	2	Pard6g
Cdx2	0	0.430378363492933	0.36	0.037	0	2	Cdx2
Lsm6	0	0.429949185755072	0.98	0.794	0	2	Lsm6
Rad23b	0	0.427003064342083	0.954	0.687	0	2	Rad23b
Htatsf1	0	0.426965691560289	0.766	0.435	0	2	Htatsf1
Stip1	0	0.426478755588305	0.919	0.594	0	2	Stip1
Gmnn	0	0.425716502717973	0.908	0.612	0	2	Gmnn
Szrd1	0	0.423443770232271	0.903	0.527	0	2	Szrd1
Eif2s1	0	0.422870338143126	0.951	0.693	0	2	Eif2s1
Ddt	0	0.422819882443899	0.88	0.473	0	2	Ddt
Usp9x	0	0.420805483310933	0.822	0.403	0	2	Usp9x
Trim6	0	0.420756513018321	0.735	0.183	0	2	Trim6
Eif3c	0	0.420600836697468	0.982	0.852	0	2	Eif3c
Nmt2	0	0.420116082226256	0.784	0.307	0	2	Nmt2
Nr6a1	0	0.419222059560534	0.579	0.1	0	2	Nr6a1
Snrpf	0	0.418749672104913	0.999	0.924	0	2	Snrpf
Atp5g3	0	0.418144169576478	0.994	0.904	0	2	Atp5g3
Hmgcl	0	0.415698333439988	0.733	0.331	0	2	Hmgcl
Pkp2	0	0.415585489310281	0.642	0.124	0	2	Pkp2
Dnaja2	0	0.415191781801664	0.962	0.738	0	2	Dnaja2
Timm17a	0	0.415111438851629	0.962	0.724	0	2	Timm17a
Cox5b	0	0.414852051211873	0.998	0.974	0	2	Cox5b
N4bp2	0	0.414682538315987	0.721	0.278	0	2	N4bp2
Ppp2r2c	0	0.408977039660165	0.39	0.041	0	2	Ppp2r2c
Cdkn1c	0	0.408742488476691	0.987	0.708	0	2	Cdkn1c
Lyar	0	0.407613979486197	0.966	0.685	0	2	Lyar
Ccnd3	0	0.406820096360348	0.909	0.744	0	2	Ccnd3
Dph3	0	0.406684155842872	0.965	0.741	0	2	Dph3
Aamp1	0	0.406643789743235	0.935	0.678	0	2	Aamp
Ubfd1	0	0.406449572174806	0.886	0.489	0	2	Ubfd1
Ate1	0	0.405099548972029	0.752	0.308	0	2	Ate1
Zfp655	0	0.404837972626079	0.685	0.23	0	2	Zfp655
Vma21	0	0.404250828674846	0.898	0.539	0	2	Vma21
Trip12	0	0.403939491470392	0.865	0.479	0	2	Trip12
Mta3	0	0.403703084655953	0.714	0.317	0	2	Mta3
Cdh31	0	0.403443813149001	0.667	0.139	0	2	Cdh3
Hspa9	0	0.403266686125094	0.959	0.712	0	2	Hspa9
Ndufa4	0	0.403006681783821	0.998	0.954	0	2	Ndufa4
Smagp	0	0.403001580394257	0.878	0.469	0	2	Smagp
Pkn2	0	0.402643214679805	0.894	0.552	0	2	Pkn2
Orc6	0	0.401324369829516	0.884	0.513	0	2	Orc6
Bbx1	0	0.401132799575317	0.698	0.368	0	2	Bbx
Tomm70a	0	0.399864708343601	0.906	0.552	0	2	Tomm70a
Nolc1	0	0.399765354185385	0.884	0.545	0	2	Nolc1
Epn3	0	0.399564086943937	0.528	0.056	0	2	Epn3
Mapk13	0	0.399066926954772	0.573	0.075	0	2	Mapk13
2810004N23Rik	0	0.398655962139853	0.879	0.546	0	2	2810004N23Rik
Jup	0	0.397304982198015	0.881	0.46	0	2	Jup
Rrp7a	0	0.39725170954689	0.866	0.499	0	2	Rrp7a
Hsph1	0	0.397136147994449	0.843	0.479	0	2	Hsph1
Rrm2	0	0.396659402536612	0.869	0.539	0	2	Rrm2
Pdcd5	0	0.396006147803737	0.989	0.872	0	2	Pdcd5
Ninj11	0	0.395645137564751	0.939	0.653	0	2	Ninj1
Aqp3	0	0.395588166876936	0.294	0.046	0	2	Aqp3
Tma7	0	0.394244342785684	0.999	0.97	0	2	Tma7
Cox7a2	0	0.393091405384182	0.999	0.975	0	2	Cox7a2
Klhl22	0	0.392433535004941	0.755	0.247	0	2	Klhl22
Calm2	0	0.390819002282583	0.99	0.946	0	2	Calm2
Cul1	0	0.390564567931407	0.9	0.585	0	2	Cul1
Elob	0	0.390174673449124	0.999	0.985	0	2	Elob
Cct3	0	0.390054075056934	0.974	0.797	0	2	Cct3
Birc5	0	0.389621043963378	0.919	0.62	0	2	Birc5
Gata2	0	0.38898609518351	0.829	0.386	0	2	Gata2
Dnmt1	0	0.387934043730667	0.787	0.449	0	2	Dnmt1
Cyb5b	0	0.387860415178258	0.901	0.574	0	2	Cyb5b
Ahsa1	0	0.386934542360916	0.938	0.715	0	2	Ahsa1
Fermt21	0	0.3861750001893	0.902	0.452	0	2	Fermt2
Gspt1	0	0.385311092044513	0.911	0.608	0	2	Gspt1
Zrsr2	0	0.383911936207078	0.9	0.567	0	2	Zrsr2
Snrpe	0	0.383312351715372	0.998	0.935	0	2	Snrpe
Usp1	0	0.38324686402496	0.832	0.513	0	2	Usp1
Lsm4	0	0.382415806594346	0.99	0.851	0	2	Lsm4
Srpk1	0	0.381900068714528	0.916	0.616	0	2	Srpk1
Rbms21	0	0.381665779840733	0.747	0.369	0	2	Rbms2
Nasp	0	0.381334126030855	0.924	0.62	0	2	Nasp
Lsr	0	0.38113541470647	0.517	0.112	0	2	Lsr
Ttll12	0	0.380231825964137	0.715	0.27	0	2	Ttll12
Prkcz	0	0.379940608472741	0.476	0.078	0	2	Prkcz
Cox6b1	0	0.379902950712444	1	0.986	0	2	Cox6b1
Ing2	0	0.379358914086488	0.731	0.402	0	2	Ing2
Magoh	0	0.377489331875811	0.95	0.731	0	2	Magoh
Snrpd3	0	0.376916801343954	0.963	0.758	0	2	Snrpd3
Creb31	0	0.376248641912384	0.741	0.303	0	2	Creb3
Ube2q2	0	0.375589807675883	0.715	0.224	0	2	Ube2q2
Exoc3l4	0	0.374770379103431	0.384	0.175	0	2	Exoc3l4
Cdca8	0	0.373230768317592	0.876	0.523	0	2	Cdca8
Zfp667	0	0.373036275131786	0.575	0.122	0	2	Zfp667
Eif5b	0	0.37277476183055	0.984	0.86	0	2	Eif5b
Slirp	0	0.372010170331703	0.969	0.771	0	2	Slirp
Afap1l2	0	0.371973647922675	0.568	0.083	0	2	Afap1l2
Rbm8a	0	0.371717451658889	0.98	0.836	0	2	Rbm8a
Fam89a	0	0.371264416455334	0.55	0.168	0	2	Fam89a
Cox6c	0	0.371151961327943	0.999	0.981	0	2	Cox6c
Acaa1a	0	0.370662836571282	0.753	0.512	0	2	Acaa1a
Cinp	0	0.370474778475429	0.822	0.42	0	2	Cinp
Set	0	0.370387475543173	0.994	0.885	0	2	Set
Mrpl23	0	0.370063407153075	0.972	0.792	0	2	Mrpl23
Pparg1	0	0.369908530552367	0.505	0.079	0	2	Pparg
Gale1	0	0.368834168040558	0.646	0.309	0	2	Gale
Lad1	0	0.368191147369953	0.5	0.066	0	2	Lad1
Immt	0	0.367121925856058	0.9	0.583	0	2	Immt
Sbsn1	0	0.366647066630703	0.765	0.258	0	2	Sbsn
Eif3j1	0	0.36581439653781	0.952	0.735	0	2	Eif3j1
Ube2l3	0	0.365635004705968	0.989	0.878	0	2	Ube2l3
Arhgap101	0	0.36478466283139	0.771	0.306	0	2	Arhgap10
Dcun1d5	0	0.364157241007263	0.964	0.779	0	2	Dcun1d5
Selenoh	0	0.363805063127893	0.989	0.79	0	2	Selenoh
Rnf4	0	0.363348539377462	0.893	0.567	0	2	Rnf4
Ubap2	0	0.361861659579419	0.817	0.419	0	2	Ubap2
mt-Atp6	0	0.361601763705474	0.998	0.996	0	2	mt-Atp6
Pdlim21	0	0.361140943399657	0.62	0.304	0	2	Pdlim2
Uaca	0	0.361021155442695	0.584	0.198	0	2	Uaca
Esf1	0	0.359493582168436	0.865	0.503	0	2	Esf1
Tle3	0	0.358282744077451	0.7	0.259	0	2	Tle3
Gata3	0	0.358179030979521	0.609	0.147	0	2	Gata3
Ero1l	0	0.358005633363216	0.755	0.347	0	2	Ero1l
Perp1	0	0.357493672482272	0.708	0.192	0	2	Perp
Hebp1	0	0.357256675273448	0.757	0.311	0	2	Hebp1
Tsen15	0	0.356626779670854	0.829	0.437	0	2	Tsen15
Tardbp	0	0.356618114254599	0.935	0.64	0	2	Tardbp
Xlr5a	0	0.35621849622845	0.595	0.078	0	2	Xlr5a
Ranbp1	0	0.356123214835068	0.996	0.9	0	2	Ranbp1
Dnttip2	0	0.355496177660959	0.806	0.432	0	2	Dnttip2
Mif	0	0.354917091458705	0.996	0.916	0	2	Mif
Phb	0	0.354460539294521	0.859	0.52	0	2	Phb
Arhgef16	0	0.354247613541981	0.479	0.039	0	2	Arhgef16
Ippk	0	0.353943854953028	0.64	0.142	0	2	Ippk
Hsd17b2	0	0.352642014251031	0.28	0.065	0	2	Hsd17b2
Mrpl54	0	0.352556444395589	0.985	0.837	0	2	Mrpl54
Zxdc	0	0.351977638890419	0.585	0.119	0	2	Zxdc
Mybl2	0	0.350593131389769	0.661	0.245	0	2	Mybl2
2210016F16Rik	0	0.349954648825558	0.779	0.366	0	2	2210016F16Rik
Ddx3x	0	0.349415021831959	0.927	0.697	0	2	Ddx3x
Anapc15	0	0.349404514665783	0.865	0.499	0	2	Anapc15
Fam136a	0	0.348672182439078	0.879	0.541	0	2	Fam136a
Cct8	0	0.345218205687294	0.971	0.804	0	2	Cct8
Cdh1	0	0.345164148597274	0.385	0.043	0	2	Cdh1
Ncmap1	0	0.345086124513171	0.415	0.076	0	2	Ncmap
Tbc1d10b	0	0.344684432689336	0.743	0.305	0	2	Tbc1d10b
Pfdn2	0	0.344445835421403	0.972	0.811	0	2	Pfdn2
Psmb6	0	0.344361852222961	0.989	0.906	0	2	Psmb6
Imp4	0	0.344056829344407	0.857	0.541	0	2	Imp4
Chchd4	0	0.342805361648392	0.845	0.546	0	2	Chchd4
Acp1	0	0.342738273153868	0.947	0.721	0	2	Acp1
Noct1	0	0.342726383400226	0.614	0.198	0	2	Noct
Ddx39	0	0.34252161015004	0.873	0.575	0	2	Ddx39
Rps28	0	0.341629446177533	1	0.996	0	2	Rps28
Xlr4b	0	0.341525645934494	0.592	0.116	0	2	Xlr4b
Tomm22	0	0.341322260352512	0.983	0.865	0	2	Tomm22
Tomm40	0	0.34080514980243	0.936	0.681	0	2	Tomm40
Psmd12	0	0.340523727259741	0.87	0.561	0	2	Psmd12
Rnf126	0	0.339577033719026	0.85	0.509	0	2	Rnf126
Rest	0	0.338427660585783	0.816	0.441	0	2	Rest
Jade3	0	0.337751044214979	0.592	0.121	0	2	Jade3
Zc3h15	0	0.337313540304344	0.964	0.767	0	2	Zc3h15
Kat7	0	0.337263339805385	0.75	0.341	0	2	Kat7
Pnkd	0	0.3369363415464	0.91	0.62	0	2	Pnkd
Snrpn	0	0.336672314244392	0.688	0.262	0	2	Snrpn
Cct7	0	0.336005948742949	0.97	0.822	0	2	Cct7
Mkrn1	0	0.33470240593254	0.877	0.506	0	2	Mkrn1
Akt1	0	0.334532926917094	0.878	0.517	0	2	Akt1
Ccdc124	0	0.334461936595162	0.914	0.652	0	2	Ccdc124
Gar1	0	0.334267307646371	0.895	0.603	0	2	Gar1
Pdcd4	0	0.333633242712679	0.607	0.277	0	2	Pdcd4
Mak16	0	0.33326309402852	0.812	0.492	0	2	Mak16
Smc3	0	0.33269464104883	0.91	0.659	0	2	Smc3
Naa50	0	0.332034981757303	0.94	0.668	0	2	Naa50
Flnb	0	0.330714167754616	0.784	0.368	0	2	Flnb
0610007P14Rik1	0	0.330108715491955	0.865	0.546	0	2	0610007P14Rik
Ptprf	0	0.329441559471332	0.55	0.138	0	2	Ptprf
Hspa14	0	0.329171721999658	0.795	0.445	0	2	Hspa14
Carhsp1	0	0.329037622304026	0.917	0.581	0	2	Carhsp1
Dstn	0	0.328540113821331	0.985	0.817	0	2	Dstn
Fam168a	0	0.32840412529956	0.625	0.187	0	2	Fam168a
Smc6	0	0.327944313244167	0.927	0.68	0	2	Smc6
Wnk3	0	0.327726758723116	0.295	0.023	0	2	Wnk3
Yy1	0	0.327723667952423	0.89	0.576	0	2	Yy1
Pitrm1	0	0.327690468313824	0.597	0.266	0	2	Pitrm1
Rad51	0	0.327184216516526	0.674	0.241	0	2	Rad51
Pip4k2c	0	0.32684862728788	0.673	0.211	0	2	Pip4k2c
Tk1	0	0.32628614188488	0.745	0.39	0	2	Tk1
Xpo1	0	0.325952655186623	0.822	0.44	0	2	Xpo1
Fhl2	0	0.325767678987381	0.521	0.141	0	2	Fhl2
Rassf4	0	0.325552886217457	0.469	0.109	0	2	Rassf4
Zfp42	0	0.324991429069296	0.561	0.074	0	2	Zfp42
Irs31	0	0.324826553770433	0.462	0.086	0	2	Irs3
Arpc1b	0	0.323676945136532	0.996	0.922	0	2	Arpc1b
Pdap1	0	0.323158283836262	0.987	0.866	0	2	Pdap1
Dcakd	0	0.322609567594199	0.848	0.535	0	2	Dcakd
Cox14	0	0.322573850965886	0.967	0.802	0	2	Cox14
Lsm3	0	0.321963071215686	0.957	0.719	0	2	Lsm3
Rtn1	0	0.321878583038154	0.562	0.076	0	2	Rtn1
Hn1l	0	0.321691908577453	0.834	0.47	0	2	Hn1l
Cenpf	0	0.3216190899535	0.725	0.344	0	2	Cenpf
Snx9	0	0.321572333228675	0.676	0.24	0	2	Snx9
Ap1m2	0	0.321397642807515	0.477	0.036	0	2	Ap1m2
Rps19bp1	0	0.321283323515462	0.894	0.599	0	2	Rps19bp1
Polr2e	0	0.320798404659957	0.952	0.755	0	2	Polr2e
Pak1ip1	0	0.320432503896104	0.877	0.584	0	2	Pak1ip1
Serpine21	0	0.320341653898861	0.633	0.198	0	2	Serpine2
Emc8	0	0.320326576487544	0.901	0.633	0	2	Emc8
Plxnb1	0	0.320021776186597	0.437	0.046	0	2	Plxnb1
Bsg1	0	0.319322823625577	0.988	0.947	0	2	Bsg
Cyc1	0	0.319285701984272	0.94	0.75	0	2	Cyc1
Tsr3	0	0.318744067589125	0.729	0.311	0	2	Tsr3
Carnmt1	0	0.318283829715134	0.765	0.431	0	2	Carnmt1
Ftsj3	0	0.31816523094547	0.72	0.326	0	2	Ftsj3
Fxr1	0	0.317294824568773	0.837	0.487	0	2	Fxr1
Ndufb6	0	0.316994583735217	0.96	0.796	0	2	Ndufb6
Tomm20	0	0.316644753052765	0.995	0.94	0	2	Tomm20
Suclg1	0	0.316264825550664	0.901	0.656	0	2	Suclg1
Liph	0	0.316241922383419	0.424	0.05	0	2	Liph
Vasp	0	0.316207878915836	0.942	0.722	0	2	Vasp
Psma6	0	0.315630530804961	0.954	0.8	0	2	Psma6
Dgcr8	0	0.315617162514033	0.641	0.192	0	2	Dgcr8
Phb2	0	0.315352896132209	0.986	0.864	0	2	Phb2
Pithd1	0	0.315238675264248	0.8	0.404	0	2	Pithd1
Grhpr	0	0.314915363027456	0.642	0.287	0	2	Grhpr
Sap18	0	0.314908930343995	0.92	0.694	0	2	Sap18
Dnajc2	0	0.314562543480954	0.936	0.672	0	2	Dnajc2
Mpzl1	0	0.314470593719433	0.833	0.463	0	2	Mpzl1
Nop16	0	0.314280330045584	0.821	0.468	0	2	Nop16
Cmtm4	0	0.313855409702074	0.45	0.114	0	2	Cmtm4
Fnta	0	0.313490233451547	0.832	0.493	0	2	Fnta
Bax	0	0.313437359595448	0.977	0.858	0	2	Bax
BC003965	0	0.313036234889523	0.853	0.498	0	2	BC003965
Rap2c	0	0.312874988223096	0.693	0.279	0	2	Rap2c
A430005L14Rik	0	0.312225204476481	0.792	0.428	0	2	A430005L14Rik
Commd4	0	0.311870136207578	0.85	0.549	0	2	Commd4
Cox7c	0	0.311086114689167	1	0.986	0	2	Cox7c
Phf13	0	0.310958407354251	0.597	0.134	0	2	Phf13
Polr2i	0	0.310895048007187	0.917	0.666	0	2	Polr2i
H19	0	0.31085805550516	0.999	0.793	0	2	H19
Lsm12	0	0.310562042068516	0.887	0.628	0	2	Lsm12
Ndufa12	0	0.309576359446765	0.982	0.841	0	2	Ndufa12
Fbxo21	0	0.309475212487545	0.476	0.176	0	2	Fbxo21
Psmb5	0	0.309062339290893	0.975	0.845	0	2	Psmb5
Mdh2	0	0.308038508916242	0.975	0.867	0	2	Mdh2
Wdr77	0	0.307887895634471	0.779	0.411	0	2	Wdr77
Otud5	0	0.307792352828353	0.764	0.357	0	2	Otud5
Rmdn3	0	0.307533941079883	0.643	0.254	0	2	Rmdn3
Hmgb2	0	0.307198190089584	0.986	0.87	0	2	Hmgb2
Pin4	0	0.306769649674571	0.874	0.563	0	2	Pin4
Mea1	0	0.306695198694883	0.893	0.612	0	2	Mea1
Anxa111	0	0.306663808171836	0.502	0.284	0	2	Anxa11
Dtymk	0	0.30629202118488	0.97	0.738	0	2	Dtymk
Avpi1	0	0.306264502491774	0.697	0.349	0	2	Avpi1
Ndufs7	0	0.305744316946853	0.963	0.811	0	2	Ndufs7
Slbp	0	0.305612974365778	0.898	0.601	0	2	Slbp
Mrpl12	0	0.305572949835783	0.963	0.761	0	2	Mrpl12
Psmd7	0	0.305292591655946	0.966	0.814	0	2	Psmd7
Akt1s1	0	0.304416778875156	0.858	0.516	0	2	Akt1s1
Jade1	0	0.304266509444619	0.742	0.306	0	2	Jade1
Appbp2	0	0.304058396655641	0.798	0.432	0	2	Appbp2
Satb1	0	0.303607485244511	0.524	0.203	0	2	Satb1
Llph	0	0.302958120478692	0.964	0.802	0	2	Llph
Psmb3	0	0.3028466014277	0.982	0.893	0	2	Psmb3
Cacybp	0	0.302680774912154	0.964	0.754	0	2	Cacybp
Uchl3	0	0.302651350285187	0.898	0.604	0	2	Uchl3
Unc119b	0	0.302561894495099	0.553	0.177	0	2	Unc119b
Abhd5	0	0.302398693062159	0.613	0.238	0	2	Abhd5
Cklf	0	0.302216377307464	0.699	0.319	0	2	Cklf
Timm10	0	0.301638537056982	0.807	0.459	0	2	Timm10
Lsm5	0	0.301162370017399	0.967	0.768	0	2	Lsm5
Tex30	0	0.300775477521373	0.747	0.37	0	2	Tex30
Ybx3	0	0.300507873008598	0.828	0.507	0	2	Ybx3
Eif4e2	0	0.300315006469977	0.956	0.762	0	2	Eif4e2
Cebpz	0	0.300112391766716	0.84	0.525	0	2	Cebpz
Gm16286	0	0.300054178758867	0.942	0.713	0	2	Gm16286
Wdr89	0	0.299767506256133	0.996	0.962	0	2	Wdr89
Acads	0	0.299451678072459	0.759	0.433	0	2	Acads
Fdx1	0	0.298817259763326	0.851	0.512	0	2	Fdx1
Gga2	0	0.298362032600589	0.729	0.409	0	2	Gga2
Ppan	0	0.298360528882549	0.763	0.4	0	2	Ppan
Ddx27	0	0.298334786535628	0.811	0.453	0	2	Ddx27
mt-Co2	0	0.297798593639194	0.992	0.988	0	2	mt-Co2
Ubqln1	0	0.297706221441709	0.791	0.45	0	2	Ubqln1
Plpp2	0	0.296907231293887	0.761	0.329	0	2	Plpp2
Sqstm11	0	0.296896817278114	0.868	0.554	0	2	Sqstm1
Nudc	0	0.296719875128674	0.966	0.793	0	2	Nudc
Clpp	0	0.296615822583876	0.874	0.579	0	2	Clpp
Ppid	0	0.29524469732153	0.845	0.527	0	2	Ppid
Psmb7	0	0.294950720780963	0.971	0.832	0	2	Psmb7
Apitd1	0	0.294725706921526	0.721	0.343	0	2	Apitd1
Sgta	0	0.294711005113115	0.861	0.554	0	2	Sgta
Diablo	0	0.294543276114547	0.788	0.425	0	2	Diablo
Kmt5a	0	0.293939528344493	0.855	0.488	0	2	Kmt5a
Senp3	0	0.293160834798129	0.648	0.301	0	2	Senp3
Lap3	0	0.292851866989796	0.806	0.48	0	2	Lap3
C1qbp	0	0.292839354021551	0.967	0.769	0	2	C1qbp
Ankrd33b	0	0.292214705721091	0.586	0.121	0	2	Ankrd33b
Psmd4	0	0.291923674693433	0.954	0.79	0	2	Psmd4
Txn1	0	0.291793061615496	1	0.973	0	2	Txn1
Tbca	0	0.291613655007693	0.996	0.933	0	2	Tbca
Timm13	0	0.291551763042684	0.989	0.909	0	2	Timm13
Rangap1	0	0.291338581608115	0.84	0.505	0	2	Rangap1
G3bp1	0	0.291274053487557	0.973	0.8	0	2	G3bp1
Gpbp1	0	0.291121056640242	0.811	0.492	0	2	Gpbp1
Ublcp1	0	0.290910684609362	0.617	0.183	0	2	Ublcp1
B3gnt7	0	0.290778572389415	0.439	0.058	0	2	B3gnt7
Rrp15	0	0.290554975291578	0.796	0.475	0	2	Rrp15
Cisd1	0	0.290506593969015	0.915	0.661	0	2	Cisd1
Mrpl21	0	0.290498531419865	0.924	0.68	0	2	Mrpl21
Snrpd1	0	0.290244596687115	0.99	0.861	0	2	Snrpd1
Atp5k	0	0.290238076546836	0.989	0.893	0	2	Atp5k
Uqcrb	0	0.290204131946607	0.996	0.936	0	2	Uqcrb
AU018091	0	0.289867930013505	0.486	0.068	0	2	AU018091
Ift431	0	0.289229511461014	0.778	0.315	0	2	Ift43
Smarcb1	0	0.288940229779658	0.839	0.536	0	2	Smarcb1
Cystm11	0	0.288570894518631	0.806	0.242	0	2	Cystm1
Eif2b1	0	0.288559437923793	0.789	0.442	0	2	Eif2b1
Rfc4	0	0.288366085539598	0.717	0.364	0	2	Rfc4
Prrc2c	0	0.288096373274084	0.923	0.708	0	2	Prrc2c
Med21	0	0.287771911997766	0.855	0.571	0	2	Med21
Cenpw	0	0.287606447935093	0.853	0.537	0	2	Cenpw
Med10	0	0.287085491575148	0.908	0.64	0	2	Med10
Ncbp2	0	0.286984108562379	0.824	0.469	0	2	Ncbp2
Mrps5	0	0.286903881720116	0.855	0.535	0	2	Mrps5
Ppih	0	0.286577624039563	0.843	0.519	0	2	Ppih
Atp11a	0	0.285796832039217	0.518	0.156	0	2	Atp11a
Eif4b	0	0.285668060885614	0.928	0.658	0	2	Eif4b
Polr2j	0	0.285578134998792	0.969	0.794	0	2	Polr2j
Smarca5	0	0.285474220881071	0.874	0.601	0	2	Smarca5
Ccnb1	0	0.284445182458611	0.751	0.359	0	2	Ccnb1
Mrpl49	0	0.28435666405742	0.822	0.492	0	2	Mrpl49
Mrps25	0	0.284073004446405	0.857	0.541	0	2	Mrps25
Wdr18	0	0.283967158710654	0.83	0.523	0	2	Wdr18
4921524J17Rik	0	0.283432543297128	0.751	0.435	0	2	4921524J17Rik
Mybbp1a	0	0.283063657461607	0.787	0.445	0	2	Mybbp1a
Zfp706	0	0.283020167614872	0.988	0.879	0	2	Zfp706
Gnb1	0	0.282529874763727	0.975	0.846	0	2	Gnb1
Lypla2	0	0.282446266484657	0.724	0.42	0	2	Lypla2
Yrdc	0	0.282026933170258	0.705	0.431	0	2	Yrdc
Pop5	0	0.281925182488778	0.923	0.668	0	2	Pop5
Mrps7	0	0.281858536213085	0.924	0.689	0	2	Mrps7
Fam90a1b	0	0.281829073684134	0.286	0.026	0	2	Fam90a1b
Alad1	0	0.281392233829082	0.73	0.42	0	2	Alad
Taf1d	0	0.281360264649041	0.882	0.593	0	2	Taf1d
Pmpca	0	0.28132539246302	0.784	0.404	0	2	Pmpca
Ccnf	0	0.281086076182505	0.623	0.207	0	2	Ccnf
Hikeshi	0	0.281023531720136	0.912	0.67	0	2	Hikeshi
Lysmd2	0	0.280432263255659	0.483	0.159	0	2	Lysmd2
Ncam1	0	0.280278918277279	0.448	0.107	0	2	Ncam1
Snx10	0	0.279893607932546	0.553	0.245	0	2	Snx10
1700021F05Rik	0	0.279784256584591	0.707	0.321	0	2	1700021F05Rik
Bex3	0	0.279744455889191	0.931	0.831	0	2	Bex3
Cib1	0	0.27959266204337	0.89	0.626	0	2	Cib1
Cggbp1	0	0.278542098369604	0.865	0.57	0	2	Cggbp1
Gtpbp4	0	0.278528320540408	0.868	0.58	0	2	Gtpbp4
Etf1	0	0.278159749394223	0.91	0.658	0	2	Etf1
Ssb	0	0.277867240310191	0.96	0.796	0	2	Ssb
Psmd6	0	0.277593130186877	0.872	0.623	0	2	Psmd6
Xlr4a	0	0.277398139974246	0.476	0.091	0	2	Xlr4a
Zfp593	0	0.277105209321079	0.753	0.417	0	2	Zfp593
Hspa4	0	0.277091387854411	0.888	0.602	0	2	Hspa4
Cald1	0	0.276680311002423	0.825	0.559	0	2	Cald1
Med19	0	0.276668569109141	0.761	0.401	0	2	Med19
Ccna2	0	0.276451462255514	0.802	0.464	0	2	Ccna2
Rsl1d1	0	0.276408817701713	0.909	0.652	0	2	Rsl1d1
Arl6ip1	0	0.276343961418268	0.969	0.825	0	2	Arl6ip1
Copz21	0	0.276259507995278	0.752	0.366	0	2	Copz2
Leo1	0	0.276217281052484	0.628	0.237	0	2	Leo1
Psma2	0	0.276071126447195	0.981	0.889	0	2	Psma2
Brix1	0	0.275606166446135	0.748	0.417	0	2	Brix1
Itpa	0	0.275395480132381	0.805	0.476	0	2	Itpa
Sept8	0	0.275228754360275	0.6	0.175	0	2	Sept8
A830080D01Rik	0	0.275021807506716	0.517	0.129	0	2	A830080D01Rik
Psme3	0	0.274693997734444	0.856	0.564	0	2	Psme3
Ak6	0	0.274615553427941	0.836	0.53	0	2	Ak6
Cbx7	0	0.274548419023887	0.522	0.1	0	2	Cbx7
Nop58	0	0.274030731986842	0.873	0.584	0	2	Nop58
Nub11	0	0.273437860275644	0.709	0.303	0	2	Nub1
Txnl4a	0	0.27315436808406	0.935	0.69	0	2	Txnl4a
Nostrin	0	0.272049786488456	0.417	0.15	0	2	Nostrin
Mitd1	0	0.272025134619098	0.697	0.324	0	2	Mitd1
Nme1	0	0.270814558277799	0.991	0.893	0	2	Nme1
Hdgf	0	0.270806744276957	0.958	0.789	0	2	Hdgf
Cct2	0	0.270614220475679	0.984	0.829	0	2	Cct2
Pno1	0	0.270587854806764	0.744	0.416	0	2	Pno1
Ccne2	0	0.270544319418078	0.552	0.18	0	2	Ccne2
2310030G06Rik1	0	0.270511248789047	0.545	0.145	0	2	2310030G06Rik
Trmt6	0	0.27042586351495	0.736	0.402	0	2	Trmt6
Ndufaf3	0	0.270091329039751	0.693	0.384	0	2	Ndufaf3
Pole3	0	0.270031813115386	0.882	0.582	0	2	Pole3
Mrpl19	0	0.269937094942464	0.802	0.468	0	2	Mrpl19
Ssbp1	0	0.269476090696768	0.885	0.603	0	2	Ssbp1
Tax1bp3	0	0.269371484752952	0.902	0.562	0	2	Tax1bp3
Pex14	0	0.269213169606846	0.673	0.279	0	2	Pex14
Psma3	0	0.26911005636126	0.986	0.919	0	2	Psma3
Atp5d	0	0.268987349538041	0.996	0.959	0	2	Atp5d
Rpf2	0	0.268962134228641	0.679	0.338	0	2	Rpf2
Tsr1	0	0.268842809256378	0.659	0.262	0	2	Tsr1
Mkks	0	0.268531157414111	0.828	0.511	0	2	Mkks
Tmem5	0	0.26827433484422	0.787	0.438	0	2	Tmem5
Igsf81	0	0.268160814805783	0.606	0.264	0	2	Igsf8
Nsd1	0	0.267733613825619	0.748	0.395	0	2	Nsd1
Mrpl20	0	0.267639921238952	0.98	0.847	0	2	Mrpl20
Polr2h	0	0.267441013675182	0.845	0.572	0	2	Polr2h
Utp18	0	0.267417184575923	0.654	0.291	0	2	Utp18
Nipa2	0	0.266904485983358	0.754	0.384	0	2	Nipa2
Syngr11	0	0.26643453090604	0.502	0.263	0	2	Syngr1
Cuta	0	0.266293813782155	0.944	0.772	0	2	Cuta
Aasdhppt	0	0.266207589143249	0.697	0.334	0	2	Aasdhppt
Ankrd2	0	0.265561039917529	0.326	0.04	0	2	Ankrd2
Lonp2	0	0.265457882871077	0.556	0.191	0	2	Lonp2
Usmg5	0	0.265191814133368	0.988	0.889	0	2	Usmg5
Cs	0	0.264946123551875	0.892	0.637	0	2	Cs
Dohh	0	0.264828886434585	0.843	0.543	0	2	Dohh
Smim12	0	0.264404515565102	0.832	0.531	0	2	Smim12
Mrps22	0	0.264399232567404	0.644	0.274	0	2	Mrps22
Gemin6	0	0.264359569521325	0.686	0.318	0	2	Gemin6
Pole4	0	0.264240275138835	0.859	0.601	0	2	Pole4
Nsmce4a	0	0.264066168758786	0.828	0.565	0	2	Nsmce4a
Myo18a	0	0.263878517240195	0.661	0.261	0	2	Myo18a
Txndc9	0	0.263673930349096	0.892	0.64	0	2	Txndc9
Ankrd13a	0	0.263327205154892	0.742	0.429	0	2	Ankrd13a
Tpr	0	0.263012077396398	0.936	0.742	0	2	Tpr
Extl1	0	0.26301058830162	0.381	0.018	0	2	Extl1
Atp5j2	0	0.26298290134964	0.998	0.977	0	2	Atp5j2
Csnk2a1	0	0.262805413020072	0.832	0.538	0	2	Csnk2a1
Psmg3	0	0.262388295864036	0.807	0.482	0	2	Psmg3
mt-Co1	0	0.262373890914938	0.991	0.993	0	2	mt-Co1
Mrps18c	0	0.262286058281506	0.906	0.669	0	2	Mrps18c
Slc38a11	0	0.262144817055987	0.766	0.524	0	2	Slc38a1
Fbl	0	0.262068175699849	0.936	0.713	0	2	Fbl
Serpinb6b1	0	0.261793746600154	0.551	0.304	0	2	Serpinb6b
B9d1	0	0.261578078434716	0.625	0.194	0	2	B9d1
Tubb4b	0	0.261344785666878	0.963	0.78	0	2	Tubb4b
Tmem147	0	0.261065448395412	0.927	0.733	0	2	Tmem147
Myo1b	0	0.260922371473343	0.588	0.202	0	2	Myo1b
Pold1	0	0.259960669228745	0.591	0.243	0	2	Pold1
Psmb4	0	0.259850163437494	0.974	0.868	0	2	Psmb4
Dynlt1f	0	0.258973500118992	0.719	0.387	0	2	Dynlt1f
Ndufb7	0	0.258665251489018	0.984	0.902	0	2	Ndufb7
Gigyf2	0	0.258644800045058	0.674	0.3	0	2	Gigyf2
Ino80e	0	0.258269513658481	0.774	0.493	0	2	Ino80e
Rab9	0	0.258194918154204	0.756	0.412	0	2	Rab9
Trim27	0	0.258148620119462	0.9	0.625	0	2	Trim27
Tyms	0	0.257947815629585	0.787	0.46	0	2	Tyms
Hnrnpu	0	0.257899759392988	0.986	0.867	0	2	Hnrnpu
Kank1	0	0.257857343193039	0.382	0.086	0	2	Kank1
Ddr11	0	0.257818714246907	0.478	0.09	0	2	Ddr1
Tmem11	0	0.257460932635033	0.844	0.543	0	2	Tmem11
Dynll1	0	0.257458880049062	0.999	0.982	0	2	Dynll1
Asns	0	0.25741193279749	0.585	0.25	0	2	Asns
Get4	0	0.257217518459201	0.837	0.537	0	2	Get4
Rab3ip	0	0.25720022744352	0.645	0.246	0	2	Rab3ip
Igf2bp1	0	0.257182581442936	0.822	0.526	0	2	Igf2bp1
Smarce1	0	0.257159402192183	0.914	0.679	0	2	Smarce1
Psmb2	0	0.256946556312562	0.986	0.889	0	2	Psmb2
Polr1d	0	0.256932516007901	0.992	0.916	0	2	Polr1d
Dap3	0	0.25684095930261	0.806	0.496	0	2	Dap3
2410015M20Rik	0	0.256737174969684	0.969	0.851	0	2	2410015M20Rik
Tnnt1	0	0.256640513720577	0.568	0.251	0	2	Tnnt1
Ruvbl2	0	0.256600781101189	0.804	0.499	0	2	Ruvbl2
Car4	0	0.256198622200105	0.279	0.087	0	2	Car4
Dsc2	0	0.256191534654187	0.466	0.068	0	2	Dsc2
Kpnb1	0	0.25617463963683	0.894	0.623	0	2	Kpnb1
Fem1b	0	0.256026489397507	0.657	0.302	0	2	Fem1b
1110004F10Rik	0	0.255828684896535	0.959	0.791	0	2	1110004F10Rik
Gmfb	0	0.255689248459076	0.794	0.446	0	2	Gmfb
Arhgap5	0	0.255509304582276	0.632	0.268	0	2	Arhgap5
Etl4	0	0.255468847425812	0.535	0.132	0	2	Etl4
Ube2i	0	0.254896643936373	0.989	0.882	0	2	Ube2i
Rrm1	0	0.2547990274945	0.78	0.467	0	2	Rrm1
Hnrnpc	0	0.254778630368668	0.987	0.889	0	2	Hnrnpc
Mrpl14	0	0.254723267474434	0.949	0.781	0	2	Mrpl14
Prdx1	0	0.254707153377356	0.996	0.963	0	2	Prdx1
Siva1	0	0.254588039038545	0.968	0.757	0	2	Siva1
Fscn1	0	0.253906426995589	0.893	0.622	0	2	Fscn1
Apoc1	0	0.253764593526945	0.412	0.126	0	2	Apoc1
Man1a2	0	0.253496849898862	0.778	0.433	0	2	Man1a2
Chd1	0	0.253409374111921	0.779	0.479	0	2	Chd1
Taf71	0	0.253385526406743	0.802	0.446	0	2	Taf7
Fam83g	0	0.253311039432891	0.422	0.056	0	2	Fam83g
Idh3a	0	0.253270491234221	0.789	0.476	0	2	Idh3a
Psip1	0	0.253082247243086	0.893	0.643	0	2	Psip1
Eef1e1	0	0.252817767569646	0.782	0.503	0	2	Eef1e1
Coa7	0	0.252722365167933	0.616	0.249	0	2	Coa7
St13	0	0.252562017029888	0.982	0.846	0	2	St13
Mrpl15	0	0.25241342141277	0.906	0.663	0	2	Mrpl15
Slc39a14	0	0.25225596894506	0.302	0.122	0	2	Slc39a14
Eif4a1	0	0.25221681860511	0.996	0.962	0	2	Eif4a1
Tubb3	0	0.25217928057994	0.291	0.05	0	2	Tubb3
Nop56	0	0.252056253113463	0.889	0.616	0	2	Nop56
Grwd1	0	0.252014960675877	0.636	0.291	0	2	Grwd1
Tmem1281	0	0.2516961016533	0.821	0.502	0	2	Tmem128
Naa38	0	0.25158840096358	0.945	0.74	0	2	Naa38
Rhox1	0	0.251386266211968	0.376	0.049	0	2	Rhox1
Hmox1	0	0.25122181722215	0.918	0.376	0	2	Hmox1
Tubb6	0	0.25110671531444	0.81	0.479	0	2	Tubb6
Hagh	0	0.250939674744235	0.508	0.284	0	2	Hagh
Desi2	0	0.250671286046748	0.797	0.522	0	2	Desi2
Pbdc1	0	0.250476906241909	0.845	0.585	0	2	Pbdc1
Arhgef61	2.9114296707069e-275	0.275823282982986	0.41	0.253	6.252004074876e-271	2	Arhgef6
Mfge8	1.96473947614071e-190	0.339619589175425	0.573	0.387	4.21908155106456e-186	2	Mfge8
Pfn1	8.2931865488576e-185	0.252777560722029	1	0.996	1.78087887950168e-180	2	Pfn1
Gm42418	7.65544635436172e-107	0.252778514081104	0.9	0.793	1.64393055013564e-102	2	Gm42418
Hbegf	6.10568001145966e-66	0.391119621888187	0.296	0.231	1.31113372566085e-61	2	Hbegf
Prl3d1	0	3.5363633353385	0.936	0.059	0	3	Prl3d1
Adm	0	3.00856079511942	0.889	0.148	0	3	Adm
Prl4a11	0	2.90933196702512	0.775	0.087	0	3	Prl4a1
Prl7a11	0	2.66883323035566	0.674	0.054	0	3	Prl7a1
Prl2c31	0	2.26145524508096	0.55	0.069	0	3	Prl2c3
Homer2	0	1.74902805959281	0.962	0.186	0	3	Homer2
Plet12	0	1.73326588600344	0.969	0.392	0	3	Plet1
Hand12	0	1.72594111382283	0.966	0.303	0	3	Hand1
Cyp11a1	0	1.52589962393792	0.596	0.083	0	3	Cyp11a1
Prl3d2	0	1.49024638345023	0.551	0.007	0	3	Prl3d2
Plac81	0	1.42222587233905	1	0.689	0	3	Plac8
Fdx11	0	1.36102150137702	0.936	0.621	0	3	Fdx1
Prl3d3	0	1.35802905003954	0.546	0.006	0	3	Prl3d3
Hmox11	0	1.32261001773632	0.946	0.554	0	3	Hmox1
Sfn1	0	1.25997730172645	0.93	0.383	0	3	Sfn
Tomm5	0	1.24383729386209	0.979	0.874	0	3	Tomm5
Prl2a11	0	1.20971043453867	0.479	0.091	0	3	Prl2a1
Plac11	0	1.18566926850538	0.967	0.571	0	3	Plac1
Sdc11	0	1.15816412041374	0.888	0.366	0	3	Sdc1
Lasp1	0	1.14894242199152	0.953	0.561	0	3	Lasp1
Procr1	0	1.10883986404011	0.904	0.223	0	3	Procr
Pfpl	0	1.10377716443483	0.451	0.007	0	3	Pfpl
Dph31	0	1.08896636788373	0.966	0.815	0	3	Dph3
Prl5a1	0	1.05880289097197	0.453	0.012	0	3	Prl5a1
Fth1	0	1.04419977499925	1	0.998	0	3	Fth1
Ctnnbip11	0	1.03835245934414	0.979	0.6	0	3	Ctnnbip1
Krt72	0	1.02257969188184	0.917	0.391	0	3	Krt7
Mmp9	0	0.98546911988906	0.594	0.018	0	3	Mmp9
Fosl1	0	0.973888722071849	0.797	0.025	0	3	Fosl1
Aprt2	0	0.965266225355596	1	0.942	0	3	Aprt
Selenoh1	0	0.964096219190309	0.984	0.856	0	3	Selenoh
Plpp21	0	0.959600226180523	0.924	0.465	0	3	Plpp2
Dag1	0	0.933208624021716	0.737	0.373	0	3	Dag1
Tpm11	0	0.910810388207919	0.99	0.768	0	3	Tpm1
Gatsl3	0	0.907772711315096	0.86	0.213	0	3	Gatsl3
Sept9	0	0.907683162232453	0.94	0.677	0	3	Sept9
Rps12-ps3	0	0.891485559838849	0.944	0.736	0	3	Rps12-ps3
Sfmbt21	0	0.878088565012187	0.848	0.421	0	3	Sfmbt2
Nap1l1	0	0.864865195063724	1	0.911	0	3	Nap1l1
Scin	0	0.863203783185734	0.687	0.016	0	3	Scin
Fam89a1	0	0.855322499761746	0.879	0.28	0	3	Fam89a
Chmp61	0	0.851054911151857	0.904	0.538	0	3	Chmp6
Nppb	0	0.834941684180895	0.374	0.01	0	3	Nppb
Rpl36al	0	0.820153825110055	0.999	0.987	0	3	Rpl36al
Tpm4	0	0.817873343900546	0.988	0.814	0	3	Tpm4
Ppard	0	0.8155742516847	0.806	0.248	0	3	Ppard
Usp50	0	0.81269651425039	0.89	0.509	0	3	Usp50
Odc11	0	0.806752783387704	0.986	0.79	0	3	Odc1
Nhp21	0	0.8023702507166	0.981	0.867	0	3	Nhp2
Zfp865	0	0.800021143252378	0.738	0.164	0	3	Zfp865
Rpl27-ps3	0	0.793110981277521	0.907	0.638	0	3	Rpl27-ps3
Larp1	0	0.79067723996267	0.785	0.421	0	3	Larp1
Chchd102	0	0.78487033560998	0.948	0.6	0	3	Chchd10
Syngr12	0	0.781279458722141	0.852	0.327	0	3	Syngr1
Hdgf1	0	0.771898406482148	0.963	0.845	0	3	Hdgf
B4galt5	0	0.77146942037313	0.722	0.211	0	3	B4galt5
Htatsf11	0	0.771053600014569	0.926	0.537	0	3	Htatsf1
Lsm7	0	0.766868139917884	0.962	0.832	0	3	Lsm7
Sap30l	0	0.764591832193227	0.741	0.312	0	3	Sap30l
Limk1	0	0.7562106720077	0.783	0.155	0	3	Limk1
Fkbp111	0	0.744879189983304	0.821	0.336	0	3	Fkbp11
Ptgis	0	0.74467594673361	0.808	0.212	0	3	Ptgis
Hspe11	0	0.742202601822167	0.998	0.969	0	3	Hspe1
Rpl23a-ps3	0	0.739985603674421	0.966	0.874	0	3	Rpl23a-ps3
Jam3	0	0.738676551149174	0.729	0.151	0	3	Jam3
Timm131	0	0.735714586330113	0.983	0.936	0	3	Timm13
Akt11	0	0.73079952493823	0.894	0.636	0	3	Akt1
Ezr1	0	0.729210807802834	0.927	0.561	0	3	Ezr
Ipo5	0	0.723826608115896	0.896	0.571	0	3	Ipo5
S100a10	0	0.719755754698589	0.98	0.681	0	3	S100a10
Bcor	0	0.717639690924945	0.745	0.336	0	3	Bcor
Prl2c2	0	0.717633964109508	0.254	0.01	0	3	Prl2c2
Psg221	0	0.714234048833173	0.39	0.076	0	3	Psg22
Arpc1b1	0	0.71403681766036	0.999	0.947	0	3	Arpc1b
Atp1b11	0	0.712454331554454	0.809	0.313	0	3	Atp1b1
Eif4ebp11	0	0.704642813717363	0.989	0.851	0	3	Eif4ebp1
Pabpc1	0	0.704597260896639	0.995	0.963	0	3	Pabpc1
Selenow	0	0.703876672329804	0.986	0.954	0	3	Selenow
Rangrf	0	0.701263519112186	0.868	0.523	0	3	Rangrf
Cdh5	0	0.699143897212389	0.852	0.49	0	3	Cdh5
Elof1	0	0.698772088867742	0.942	0.771	0	3	Elof1
D8Ertd738e	0	0.694411875647431	0.98	0.95	0	3	D8Ertd738e
Pla2g5	0	0.692145075969193	0.513	0.007	0	3	Pla2g5
Cnbp	0	0.691496823829693	0.988	0.926	0	3	Cnbp
Ugcg	0	0.690227584409586	0.714	0.292	0	3	Ugcg
Cstb1	0	0.683632165518447	0.986	0.862	0	3	Cstb
Rpl41	0	0.680905052642873	1	1	0	3	Rpl41
Tfap2c1	0	0.680126933816067	0.906	0.417	0	3	Tfap2c
Srm	0	0.677564620364797	0.941	0.684	0	3	Srm
Dcun1d51	0	0.667488786755587	0.96	0.841	0	3	Dcun1d5
Hras	0	0.664709834328996	0.866	0.567	0	3	Hras
1110008P14Rik1	0	0.664317151331275	0.951	0.628	0	3	1110008P14Rik
Timm8a1	0	0.662844540041254	0.926	0.66	0	3	Timm8a1
Capn1	0	0.662496686319041	0.756	0.194	0	3	Capn1
Set1	0	0.661418107241972	0.995	0.921	0	3	Set
Tmem54	0	0.657867343029042	0.69	0.128	0	3	Tmem54
Arpc1a	0	0.653291714242094	0.971	0.81	0	3	Arpc1a
Rtn4	0	0.652027017013491	0.879	0.697	0	3	Rtn4
Cltb	0	0.649252898140729	0.888	0.525	0	3	Cltb
Bcat11	0	0.648175597024509	0.798	0.213	0	3	Bcat1
Psg291	0	0.648076330377587	0.406	0.072	0	3	Psg29
Gata21	0	0.646453223373584	0.868	0.531	0	3	Gata2
Cttn	0	0.645719985805813	0.87	0.456	0	3	Cttn
Entpd1	0	0.645399684879851	0.71	0.164	0	3	Entpd1
Zfp7061	0	0.644433026385444	0.978	0.916	0	3	Zfp706
Polr2l	0	0.642781876334073	0.89	0.577	0	3	Polr2l
Mt1	0	0.636970557795787	0.972	0.767	0	3	Mt1
Tomm201	0	0.636167620810411	0.992	0.958	0	3	Tomm20
Ttc9	0	0.635907746766239	0.509	0.022	0	3	Ttc9
Naa501	0	0.634666384584915	0.945	0.758	0	3	Naa50
Tmem126a	0	0.634347495646531	0.887	0.613	0	3	Tmem126a
Pop51	0	0.633767808352691	0.935	0.752	0	3	Pop5
Sys1	0	0.631545377582773	0.914	0.75	0	3	Sys1
Fignl2	0	0.631166495301651	0.691	0.234	0	3	Fignl2
AU0180911	0	0.630521475807688	0.684	0.198	0	3	AU018091
Chchd41	0	0.629720910151378	0.908	0.642	0	3	Chchd4
Podxl	0	0.628074586987242	0.729	0.283	0	3	Podxl
Sub1	0	0.625685461091814	0.997	0.974	0	3	Sub1
Cyb5a	0	0.624507638337167	0.976	0.826	0	3	Cyb5a
Arhgef7	0	0.620029049034793	0.704	0.239	0	3	Arhgef7
Grb2	0	0.617443599101664	0.914	0.686	0	3	Grb2
Cald11	0	0.617266948558693	0.986	0.64	0	3	Cald1
Thbd	0	0.616575021125622	0.641	0.169	0	3	Thbd
Epop1	0	0.612494599072731	0.914	0.52	0	3	Epop
Eif1a1	0	0.609884860920131	0.935	0.693	0	3	Eif1a
Rps26	0	0.608578798106427	1	0.998	0	3	Rps26
Ftl1	0	0.605064197439741	1	1	0	3	Ftl1
Cycs1	0	0.601196630702398	0.995	0.931	0	3	Cycs
Trim271	0	0.599807256615703	0.9	0.716	0	3	Trim27
Timm8b	0	0.595051807838963	0.972	0.848	0	3	Timm8b
Timm17a1	0	0.59062870681659	0.953	0.803	0	3	Timm17a
Litaf	0	0.589918704849394	0.955	0.705	0	3	Litaf
Lipg	0	0.585191946281984	0.623	0.142	0	3	Lipg
Efs	0	0.585149290983143	0.711	0.175	0	3	Efs
Hspb8	0	0.582101921012303	0.773	0.17	0	3	Hspb8
Dnase1l3	0	0.5794513438731	0.593	0.084	0	3	Dnase1l3
Uqcr10	0	0.573601328116381	0.992	0.966	0	3	Uqcr10
Cracr2b	0	0.5719446087411	0.675	0.203	0	3	Cracr2b
Ckb	0	0.570865395603656	0.825	0.417	0	3	Ckb
Ap4s1	0	0.564475384760036	0.824	0.477	0	3	Ap4s1
1810037I17Rik	0	0.563619573470598	0.978	0.892	0	3	1810037I17Rik
Serp11	0	0.559998272897903	0.957	0.812	0	3	Serp1
Cystm12	0	0.553308810812607	0.902	0.424	0	3	Cystm1
Ywhag	0	0.55101747783077	0.893	0.682	0	3	Ywhag
Sept11	0	0.548347193388918	0.855	0.549	0	3	Sept11
AY036118	0	0.548283512707603	0.833	0.394	0	3	AY036118
Yaf2	0	0.547452867970079	0.833	0.526	0	3	Yaf2
Spn	0	0.547377156943299	0.599	0.123	0	3	Spn
Ext1	0	0.546250651951505	0.626	0.147	0	3	Ext1
Tomm221	0	0.545984957663693	0.981	0.904	0	3	Tomm22
9130401M01Rik	0	0.541503266669352	0.833	0.506	0	3	9130401M01Rik
Cmtm5	0	0.538869581730196	0.568	0.018	0	3	Cmtm5
Prelid1	0	0.538525771297012	0.986	0.93	0	3	Prelid1
Kpna4	0	0.535783258533913	0.783	0.43	0	3	Kpna4
Ftl1-ps1	0	0.532044690431824	0.955	0.81	0	3	Ftl1-ps1
Tmem192	0	0.527316290866405	0.776	0.418	0	3	Tmem192
Rplp1	0	0.521000622876817	1	1	0	3	Rplp1
Utf11	0	0.520623311504321	0.824	0.307	0	3	Utf1
Txn2	0	0.51969363038921	0.956	0.823	0	3	Txn2
Bag2	0	0.518854496150186	0.781	0.362	0	3	Bag2
Cyb5b1	0	0.512626589586021	0.924	0.681	0	3	Cyb5b
Serpinb6b2	0	0.512600727790123	0.834	0.373	0	3	Serpinb6b
Rps2-ps6	0	0.510774870371025	0.711	0.306	0	3	Rps2-ps6
Nedd8	0	0.510365364425716	0.996	0.964	0	3	Nedd8
Oaf2	0	0.506184890852977	0.831	0.426	0	3	Oaf
2200002D01Rik	0	0.504360841671227	0.795	0.346	0	3	2200002D01Rik
Mdfi1	0	0.502710294149725	0.759	0.368	0	3	Mdfi
Copz22	0	0.499582037075423	0.864	0.489	0	3	Copz2
Efhd21	0	0.491512372455618	0.892	0.566	0	3	Efhd2
Rras2	0	0.491263999837328	0.764	0.352	0	3	Rras2
Gata31	0	0.488670246996478	0.694	0.297	0	3	Gata3
Myc	0	0.484903921907387	0.701	0.331	0	3	Myc
Trappc2l1	0	0.484750456209327	0.911	0.674	0	3	Trappc2l
Fyttd1	0	0.484492624805496	0.833	0.528	0	3	Fyttd1
St3gal4	0	0.480770414392541	0.698	0.278	0	3	St3gal4
Glipr2	0	0.469734758806486	0.595	0.202	0	3	Glipr2
Pip5k1c	0	0.467787923215012	0.665	0.269	0	3	Pip5k1c
Slc20a1	0	0.455838639484635	0.634	0.25	0	3	Slc20a1
Cpm	0	0.453954049510205	0.484	0.08	0	3	Cpm
Fam171a1	0	0.451872975244583	0.581	0.188	0	3	Fam171a1
Arhgap22	0	0.450126323265604	0.588	0.136	0	3	Arhgap22
Cisd3	0	0.449920298324973	0.693	0.293	0	3	Cisd3
Phlda21	0	0.443555446588204	0.945	0.467	0	3	Phlda2
Snx101	0	0.430431015667014	0.744	0.338	0	3	Snx10
Itgb3	0	0.427921637242895	0.687	0.272	0	3	Itgb3
Slc38a3	0	0.427352051691795	0.493	0.077	0	3	Slc38a3
Amot	0	0.423351341689045	0.561	0.162	0	3	Amot
Hic1	0	0.422512105992355	0.59	0.162	0	3	Hic1
Tgm1	0	0.421185669925678	0.52	0.092	0	3	Tgm1
Adap1	0	0.419670909372898	0.551	0.154	0	3	Adap1
Mt21	0	0.419369866834258	0.985	0.698	0	3	Mt2
Tcf7l1	0	0.41909676320148	0.575	0.182	0	3	Tcf7l1
Atp10a	0	0.418970119892023	0.476	0.038	0	3	Atp10a
Fdxr	0	0.411944069366733	0.542	0.179	0	3	Fdxr
Tmem1081	0	0.405739962618909	0.418	0.079	0	3	Tmem108
AI661453	0	0.402221733541258	0.586	0.184	0	3	AI661453
Serpinb9	0	0.397270499105329	0.605	0.199	0	3	Serpinb9
Pdgfa	0	0.396396605417396	0.524	0.149	0	3	Pdgfa
Frk	0	0.394880892097973	0.527	0.101	0	3	Frk
Slco5a1	0	0.393957675697686	0.463	0.032	0	3	Slco5a1
Nav3	0	0.393297966227268	0.524	0.128	0	3	Nav3
Gm9844	0	0.390755598429145	0.578	0.161	0	3	Gm9844
Sh3bgrl2	0	0.389222158612464	0.518	0.159	0	3	Sh3bgrl2
Hs3st1	0	0.378278089870095	0.597	0.141	0	3	Hs3st1
Rabggta	0	0.378088352936318	0.606	0.232	0	3	Rabggta
Stk10	0	0.372254516398706	0.53	0.165	0	3	Stk10
Sema7a	0	0.36899302392513	0.468	0.046	0	3	Sema7a
Slc39a141	0	0.368463314667088	0.584	0.17	0	3	Slc39a14
Prtg	0	0.362996111599819	0.451	0.051	0	3	Prtg
Tfap2a	0	0.360581979175395	0.476	0.043	0	3	Tfap2a
Trpm5	0	0.35971162509409	0.417	0.004	0	3	Trpm5
Sema3f	0	0.35937536067696	0.493	0.13	0	3	Sema3f
Platr27	0	0.357582133791739	0.481	0.087	0	3	Platr27
Hbb-bs	0	0.343499332926482	0.828	0.378	0	3	Hbb-bs
Tnfaip8l1	0	0.342990879687359	0.46	0.086	0	3	Tnfaip8l1
Flnc	0	0.342685636479875	0.456	0.06	0	3	Flnc
Tcf7	0	0.341398929618552	0.432	0.039	0	3	Tcf7
Plekha6	0	0.338624823616201	0.493	0.104	0	3	Plekha6
Sema3e	0	0.332677065276698	0.46	0.097	0	3	Sema3e
Plekha2	0	0.326233037471639	0.536	0.172	0	3	Plekha2
Adra2b	0	0.32083532749366	0.389	0.048	0	3	Adra2b
Irx2	0	0.320286791061971	0.47	0.106	0	3	Irx2
Rab6b	0	0.31934487490625	0.466	0.118	0	3	Rab6b
Nbl1	0	0.304929496930968	0.555	0.11	0	3	Nbl1
Wwc1	0	0.301508719512368	0.424	0.095	0	3	Wwc1
Cd200	0	0.297832953785744	0.516	0.104	0	3	Cd200
Trpv2	0	0.297225493847623	0.514	0.156	0	3	Trpv2
Hunk	0	0.293843641042341	0.383	0.025	0	3	Hunk
A4galt	0	0.292363082646967	0.457	0.087	0	3	A4galt
Slc29a2	0	0.285445612597776	0.426	0.099	0	3	Slc29a2
Grem2	0	0.284745671032114	0.322	0.017	0	3	Grem2
Cdcp1	0	0.282737280552122	0.406	0.082	0	3	Cdcp1
Irx1	0	0.281417482210062	0.347	0.046	0	3	Irx1
Slc44a4	0	0.27810030931909	0.379	0.024	0	3	Slc44a4
Prom2	0	0.271648147787139	0.339	0.008	0	3	Prom2
Cdr2l	0	0.270809638805299	0.452	0.12	0	3	Cdr2l
Fam83f	0	0.268705255540674	0.371	0.054	0	3	Fam83f
Serpinb9f1	0	0.266963395167028	0.434	0.105	0	3	Serpinb9f
Pthlh	0	0.265536980022238	0.347	0.023	0	3	Pthlh
Snx22	0	0.259206427826701	0.382	0.019	0	3	Snx22
Plk3	0	0.258887810933913	0.476	0.142	0	3	Plk3
Cib2	0	0.25549347065551	0.365	0.057	0	3	Cib2
Fasl	0	0.250838739270802	0.349	0.026	0	3	Fasl
Mrfap11	4.842926530486e-308	0.456403765409509	0.996	0.949	1.03997004315656e-303	3	Mrfap1
Fkbp1a	1.06744891631267e-306	0.409134124144494	0.998	0.959	2.29223980288983e-302	3	Fkbp1a
Rpp14	6.06180102208788e-303	0.48692378118314	0.823	0.516	1.30171115148315e-298	3	Rpp14
Eif2s3x	1.41628524369779e-302	0.567733073953136	0.863	0.606	3.04133093231663e-298	3	Eif2s3x
Neu1	3.6832306760945e-302	0.41983890959892	0.678	0.303	7.90936955384533e-298	3	Neu1
Dock9	7.08636286246916e-299	0.335600886974713	0.538	0.186	1.52172556108663e-294	3	Dock9
Polr2i1	1.90351533231637e-298	0.51193806855835	0.923	0.749	4.08760882461617e-294	3	Polr2i
S100a111	5.32397048019707e-298	0.709585748710091	0.971	0.801	1.14326942091752e-293	3	S100a11
Polr1d1	6.56375473524743e-298	0.459008455927843	0.983	0.941	1.40950069184703e-293	3	Polr1d
Cdv31	1.38324657080718e-297	0.753473161618864	0.951	0.809	2.97038368615134e-293	3	Cdv3
2900026A02Rik	6.87908457882209e-297	0.334266532084189	0.518	0.176	1.47721462245626e-292	3	2900026A02Rik
Ctsl1	4.66921841934741e-295	0.752404996967025	0.926	0.654	1.00266796337066e-290	3	Ctsl
Trim8	3.25268973379545e-288	0.45031834821677	0.714	0.362	6.98482593435235e-284	3	Trim8
Kmt5a1	1.12766321869344e-287	0.564671102581859	0.862	0.609	2.4215439958223e-283	3	Kmt5a
Acp5	4.30124355103796e-287	0.429532908939376	0.646	0.288	9.23649040149892e-283	3	Acp5
Mrpl42	6.91775624775993e-286	0.516261556619445	0.952	0.851	1.48551897664397e-281	3	Mrpl42
Rbms1	1.42992448311495e-285	0.570910594649465	0.922	0.715	3.07061983504105e-281	3	Rbms1
Oaz1	1.85415269061495e-283	0.457391783298414	0.999	0.995	3.98160748782655e-279	3	Oaz1
Tram2	2.26448118038257e-280	0.354144030723092	0.51	0.183	4.86274688675352e-276	3	Tram2
Tead1	1.52682124325706e-278	0.265200432296922	0.452	0.137	3.27869593777021e-274	3	Tead1
Gm10076	3.3219292300743e-278	0.59923325598358	0.953	0.813	7.13351082866155e-274	3	Gm10076
Epb41l4aos	1.11783707292999e-276	0.486491616828355	0.717	0.376	2.40044333040987e-272	3	Epb41l4aos
Tor1aip21	2.48184958500589e-276	0.483786841025853	0.882	0.637	5.32952379884165e-272	3	Tor1aip2
Eif4g2	3.70771477180028e-276	0.539342408413369	0.976	0.913	7.96194670096391e-272	3	Eif4g2
2410004B18Rik	7.94140706525637e-275	0.446411617628518	0.821	0.528	1.70533775319315e-270	3	2410004B18Rik
Fstl32	1.3742748830184e-274	0.406576417521465	0.782	0.356	2.9511178837937e-270	3	Fstl3
Ptprs	3.85059046069953e-274	0.35272362715591	0.587	0.236	8.26875795530617e-270	3	Ptprs
Ube2q21	1.22583061625485e-272	0.468869241252616	0.736	0.386	2.63234866534566e-268	3	Ube2q2
Rpia	3.36938919187553e-272	0.396228793372765	0.639	0.298	7.23542635063352e-268	3	Rpia
Wdr891	8.55224605752617e-272	0.430439010807088	0.997	0.973	1.83650931839317e-267	3	Wdr89
Desi1	7.83725073138126e-270	0.451862906610254	0.815	0.513	1.68297122205681e-265	3	Desi1
Pithd11	8.39437999545935e-270	0.462245051064739	0.813	0.535	1.80260916022494e-265	3	Pithd1
Cdc341	8.01120136708004e-269	0.587309557846757	0.914	0.731	1.72032538156677e-264	3	Cdc34
Yrdc1	1.61424781107769e-267	0.486072853722919	0.818	0.517	3.46643574950824e-263	3	Yrdc
Ppp1r14b1	2.20615039065054e-265	0.661815795672815	0.916	0.725	4.73748734888296e-261	3	Ppp1r14b
Prdx3	5.53083028818066e-265	0.525558852003261	0.868	0.622	1.18769049608392e-260	3	Prdx3
Coro1c	1.24836055757766e-263	0.497110186935884	0.885	0.649	2.68072946134227e-259	3	Coro1c
Dnph1	4.45917691921225e-262	0.4025635575004	0.622	0.29	9.57563651631639e-258	3	Dnph1
Dohh1	5.96188885649e-260	0.482896673815286	0.86	0.642	1.28025601304266e-255	3	Dohh
Higd1a1	3.57212219413252e-258	0.434750544663924	0.978	0.871	7.67077519968018e-254	3	Higd1a
Ugp2	2.158539169814e-255	0.406259108191758	0.83	0.516	4.63524701325858e-251	3	Ugp2
Rita1	6.25745167326403e-255	0.297642214581598	0.425	0.14	1.34372517231672e-250	3	Rita1
Fam104a1	8.64880949514372e-255	0.473421500124784	0.959	0.879	1.85724535098716e-250	3	Fam104a
Gm10073	4.53022439457567e-253	0.510748857849687	0.813	0.577	9.72820386491179e-249	3	Gm10073
Adgrf5	8.26252424177743e-253	0.454784990138098	0.753	0.38	1.77429445567929e-248	3	Adgrf5
Capg1	8.67463554115899e-252	0.60250071657794	0.899	0.602	1.86279123610848e-247	3	Capg
Pgm2	5.84758023136955e-251	0.401505822220074	0.69	0.373	1.2557093788843e-246	3	Pgm2
Krt82	1.58428764126501e-250	0.616249619442549	0.995	0.578	3.40209928085248e-246	3	Krt8
AL607105.1	3.54457046322484e-250	0.588824684979192	0.788	0.544	7.61161061272902e-246	3	AL607105.1
Eif4e	1.52915712336347e-249	0.450243687697292	0.903	0.737	3.28371200671071e-245	3	Eif4e
Nfat5	5.50875729172109e-245	0.359972670973304	0.567	0.24	1.18295054082419e-240	3	Nfat5
Ppif	2.50916381184067e-244	0.436809502000794	0.824	0.537	5.38817836954665e-240	3	Ppif
Ccdc85c	3.3358906845482e-244	0.292539925425115	0.298	0.074	7.16349165599881e-240	3	Ccdc85c
Psat1	3.89292490814937e-244	0.440826388533246	0.819	0.516	8.35966694775996e-240	3	Psat1
AI413582	1.92199428365619e-243	0.443002631955418	0.793	0.487	4.12729052472331e-239	3	AI413582
Hspa91	1.59399611792953e-241	0.479855248827314	0.95	0.794	3.42294726364187e-237	3	Hspa9
Ybx31	2.54366703421471e-239	0.620945485371774	0.819	0.614	5.46227058927266e-235	3	Ybx3
Calu	1.15234779767409e-238	0.551505624812237	0.821	0.571	2.47455166072534e-234	3	Calu
Ercc1	1.01047993463767e-237	0.370329437679673	0.746	0.409	2.16990461164092e-233	3	Ercc1
Krt191	1.74376574593781e-237	0.600234886424	0.954	0.506	3.74456256282686e-233	3	Krt19
Rps27rt	2.00894592387626e-237	0.429827736831139	0.984	0.928	4.31401047693188e-233	3	Rps27rt
Adgrl2	2.87587692925997e-237	0.364056541623136	0.566	0.242	6.17565811789285e-233	3	Adgrl2
Satb11	1.10614638680226e-235	0.471406235840411	0.631	0.305	2.37533875101917e-231	3	Satb1
Nme6	2.09248391367004e-235	0.406098563545893	0.77	0.486	4.49339995621504e-231	3	Nme6
Tax1bp31	7.76517457526908e-234	0.430996740898022	0.914	0.674	1.66749358829328e-229	3	Tax1bp3
Tuba1c1	1.06523831325698e-233	0.556231305208568	0.902	0.642	2.28749275388805e-229	3	Tuba1c
Myo1c	3.98754796685609e-233	0.436827917158812	0.741	0.423	8.56286050402676e-229	3	Myo1c
Prelid3b	1.65831416619574e-232	0.424102923280009	0.858	0.636	3.56106384048873e-228	3	Prelid3b
Rcc1	7.62814396071723e-230	0.405808478475061	0.756	0.457	1.63806763412442e-225	3	Rcc1
Cdk2ap2	8.98456021597082e-230	0.488706719791549	0.903	0.722	1.92934446077757e-225	3	Cdk2ap2
Rhox11	1.15912826350249e-229	0.309823747882225	0.439	0.155	2.48911203304524e-225	3	Rhox1
Mrpl18	7.26163970480438e-229	0.456712359253468	0.948	0.848	1.55936451020969e-224	3	Mrpl18
Rpl9-ps6	1.27815525851407e-228	0.583464832652178	0.831	0.633	2.74471060213312e-224	3	Rpl9-ps6
Sec61g1	6.03365169140399e-228	0.378455988154031	0.999	0.99	1.29566636421209e-223	3	Sec61g
Serpinb9d	4.20633500970658e-227	0.361696299223197	0.364	0.109	9.03268379984392e-223	3	Serpinb9d
Map2k3	4.55397026867154e-227	0.446537106107748	0.813	0.588	9.77919575494526e-223	3	Map2k3
Ryk	1.17800359377769e-226	0.42281589195094	0.631	0.32	2.52964491727821e-222	3	Ryk
Cggbp11	2.54657058939833e-225	0.483926214830512	0.861	0.668	5.46850568367398e-221	3	Cggbp1
Nop161	2.58794545131652e-225	0.457661544208922	0.819	0.585	5.55735406215709e-221	3	Nop16
Slc16a11	5.22656204346184e-224	0.414509080399211	0.72	0.411	1.12235193321299e-219	3	Slc16a1
Gm29666	8.8923104434529e-224	0.393246085436079	0.499	0.194	1.90953474462708e-219	3	Gm29666
Gnb11	1.03886110091324e-223	0.518651510177839	0.959	0.889	2.2308503281011e-219	3	Gnb1
S100a62	1.06347388215371e-223	0.402958552847263	0.998	0.73	2.28370381453688e-219	3	S100a6
Mrps12	1.57884038444945e-223	0.432182977808761	0.926	0.782	3.39040184156675e-219	3	Mrps12
Chchd21	9.92199034460465e-223	0.345788455921628	1	0.996	2.1306482066004e-218	3	Chchd2
Cfl2	8.94449667210895e-222	0.410044040247941	0.894	0.635	1.92074121536868e-217	3	Cfl2
Zfp6671	1.65409878433103e-221	0.303865190029909	0.613	0.271	3.55201172947246e-217	3	Zfp667
Nus1	1.82201230467809e-220	0.425291982793223	0.782	0.508	3.91258922306574e-216	3	Nus1
Gpx1	3.07671305844446e-220	0.421868317295247	0.99	0.937	6.60693362170363e-216	3	Gpx1
Afdn	6.93391542446308e-219	0.394363237892755	0.722	0.393	1.4889889982492e-214	3	Afdn
Myadm	5.92920669997448e-218	0.332383778330992	0.59	0.269	1.27323784675252e-213	3	Myadm
Kctd12	7.43246107167572e-217	0.412011025652904	0.59	0.267	1.59604669053164e-212	3	Kctd12
Marcks	3.56453982240523e-216	0.475118104414129	0.841	0.531	7.65449281463299e-212	3	Marcks
Clic4	8.89153354258469e-216	0.485865375596099	0.874	0.659	1.90936791293464e-211	3	Clic4
Rab13	7.95242391574691e-215	0.624852395219027	0.626	0.302	1.70770351166749e-210	3	Rab13
Zfp421	8.22376461798485e-215	0.29635336644209	0.552	0.236	1.76597121406607e-210	3	Zfp42
Surf2	5.05903201881921e-214	0.352119505262954	0.686	0.384	1.08637653572124e-209	3	Surf2
Map1b	3.0204632602967e-213	0.266831210842725	0.659	0.307	6.48614280516114e-209	3	Map1b
Pkp21	3.57228968066031e-213	0.299027828554549	0.641	0.296	7.67113486024996e-209	3	Pkp2
B4galt3	2.64613979583888e-212	0.368325828870418	0.653	0.355	5.68232059758441e-208	3	B4galt3
Arpc5	2.23240196309974e-211	0.407613687650967	0.981	0.918	4.79385997556038e-207	3	Arpc5
Morc4	3.44208815776356e-211	0.266750282283826	0.54	0.219	7.39154010998147e-207	3	Morc4
Tmem1671	5.0027983856291e-211	0.378073424314572	0.973	0.902	1.07430092532999e-206	3	Tmem167
Mrps21	1.86674304358499e-210	0.36945606428643	0.969	0.876	4.00864401179441e-206	3	Mrps21
Palm1	2.04830548170025e-209	0.377303451227703	0.78	0.436	4.39853119140311e-205	3	Palm
Marcksl1	2.08576965837792e-207	0.384641365820025	0.986	0.893	4.47898176440075e-203	3	Marcksl1
Cda1	2.52686998721316e-207	0.314325627216651	0.568	0.239	5.42620061054155e-203	3	Cda
Phldb1	7.60866153153288e-207	0.279465584684651	0.498	0.204	1.63388397728137e-202	3	Phldb1
Ttll121	8.33144995331855e-207	0.395143007698529	0.726	0.417	1.78909556297563e-202	3	Ttll12
Ufm11	3.76812536300359e-206	0.404859682845166	0.906	0.727	8.0916724045139e-202	3	Ufm1
Dgkd	5.05133607323863e-206	0.305323491393518	0.524	0.231	1.08472390836726e-201	3	Dgkd
Snhg20	1.72987179726402e-205	0.357104400124172	0.575	0.278	3.71472669744476e-201	3	Snhg20
2310030G06Rik2	1.86925098845809e-203	0.313391725144584	0.608	0.275	4.0140295726149e-199	3	2310030G06Rik
Nostrin1	6.72512792288425e-203	0.275803517983915	0.557	0.232	1.44415397016016e-198	3	Nostrin
Mrps71	1.5739685822631e-202	0.379369891592749	0.921	0.767	3.37994013355178e-198	3	Mrps7
Ptges3	1.61041538913688e-202	0.396487454529341	0.962	0.867	3.45820600663253e-198	3	Ptges3
Kpnb11	4.05926747984174e-202	0.492873866049071	0.884	0.714	8.71687098621216e-198	3	Kpnb1
Anxa21	2.43832993723252e-201	0.581252105061093	0.938	0.629	5.23606970721311e-197	3	Anxa2
Cep19	5.34561194751875e-200	0.303385269468933	0.563	0.27	1.14791670961018e-195	3	Cep19
Pfdn4	3.20579655325292e-199	0.416830647774541	0.855	0.673	6.88412751845532e-195	3	Pfdn4
Phactr12	7.41756315574622e-199	0.397626300194484	0.743	0.358	1.59284751206494e-194	3	Phactr1
Mtf1	2.95401849665042e-198	0.364677617532257	0.642	0.356	6.34345931970711e-194	3	Mtf1
Cox6c1	1.22400816534896e-197	0.327378604050448	1	0.987	2.62843513427035e-193	3	Cox6c
Vasp1	2.47823389819061e-197	0.384886386361201	0.939	0.795	5.32175947297451e-193	3	Vasp
Tspan4	4.44627192425352e-197	0.416142512581584	0.734	0.448	9.54792433014201e-193	3	Tspan4
Pno11	2.85942527669498e-194	0.367271202850788	0.783	0.523	6.14032983917481e-190	3	Pno1
3110082I17Rik	4.06890115452827e-194	0.333877088013311	0.598	0.313	8.73755833923401e-190	3	3110082I17Rik
Soat1	4.36715468470528e-194	0.366715185259062	0.621	0.323	9.37802796993611e-190	3	Soat1
Errfi1	5.88473792699639e-194	0.331870697460531	0.684	0.367	1.26368862244321e-189	3	Errfi1
Ddb11	7.30354726306447e-194	0.430251140035963	0.928	0.76	1.56836373927047e-189	3	Ddb1
Zyx	4.16623222844072e-193	0.337383813188919	0.873	0.668	8.94656708735361e-189	3	Zyx
Lsm1	2.81571390165179e-191	0.389954031100929	0.847	0.646	6.04646403240705e-187	3	Lsm1
Metap2	8.05822896647285e-191	0.3921687461531	0.952	0.891	1.73042408826038e-186	3	Metap2
Gtf2h5	4.09829870069385e-190	0.362255052972382	0.953	0.848	8.80068662986998e-186	3	Gtf2h5
Ost41	1.63880178725194e-189	0.375835442192952	0.988	0.952	3.51916295794482e-185	3	Ost4
Alg13	6.55906828599845e-189	0.250783870010913	0.471	0.198	1.40849432373531e-184	3	Alg13
Pmm1	1.04283835539371e-188	0.320580181209773	0.645	0.353	2.23939108437246e-184	3	Pmm1
Nop10	2.46318958935977e-188	0.425009510561389	0.972	0.904	5.28945332419117e-184	3	Nop10
Cluh	5.17523044254658e-188	0.379143519171649	0.602	0.318	1.11132898523245e-183	3	Cluh
Ube2a1	5.798048363482e-187	0.388437672699078	0.963	0.806	1.24507290557413e-182	3	Ube2a
Bzw1	7.16657906429506e-187	0.363539570357112	0.929	0.806	1.53895118826672e-182	3	Bzw1
Srp91	8.96016137439649e-187	0.362395623852866	0.985	0.933	1.9241050535379e-182	3	Srp9
Ate11	2.51171394478335e-186	0.339520435601443	0.752	0.455	5.39365452502777e-182	3	Ate1
Anapc11	6.4869525476229e-186	0.374175190868855	0.959	0.871	1.39300819007654e-181	3	Anapc11
Timm101	5.60489443062738e-185	0.407164052722803	0.797	0.575	1.20359503003292e-180	3	Timm10
Paip2b	1.41131374554678e-184	0.269927651638369	0.475	0.205	3.03065513718716e-180	3	Paip2b
Abce1	2.17556072395169e-183	0.36581790954977	0.789	0.529	4.67179909861386e-179	3	Abce1
Phf5a	2.21051466179441e-183	0.378924920826394	0.939	0.833	4.74685918473731e-179	3	Phf5a
0610012G03Rik	1.01447207359363e-182	0.38002082043092	0.929	0.824	2.17847733083497e-178	3	0610012G03Rik
Pim3	1.35436317947653e-182	0.332061358599774	0.723	0.427	2.9083594916079e-178	3	Pim3
Hmgn1	2.01568214739234e-182	0.459437599984737	0.995	0.906	4.32847584331031e-178	3	Hmgn1
Eif5	2.80531241215903e-182	0.363552733550234	0.977	0.936	6.02412787387031e-178	3	Eif5
Eif2s11	3.4946705535654e-181	0.40885703945306	0.928	0.779	7.50445554672634e-177	3	Eif2s1
Emc6	3.65541866555519e-181	0.389820257668703	0.921	0.816	7.84964604241321e-177	3	Emc6
Cox171	3.69781680061454e-181	0.349735276768911	0.971	0.868	7.94069179763966e-177	3	Cox17
Wdr771	4.22169475139465e-181	0.382114703405822	0.78	0.533	9.06566730914486e-177	3	Wdr77
Rps27l1	2.57973615542118e-180	0.325812020176207	0.997	0.98	5.53972542015145e-176	3	Rps27l
Chchd1	4.81119215842563e-180	0.369024482158395	0.941	0.826	1.03315540410032e-175	3	Chchd1
Szrd11	1.75362472191485e-178	0.416634818258759	0.854	0.654	3.76573372783995e-174	3	Szrd1
Med28	4.96599511812067e-178	0.35364323801582	0.936	0.84	1.06639779166523e-173	3	Med28
Mrpl30	1.74892598382949e-177	0.37350959987078	0.96	0.902	3.75564365767545e-173	3	Mrpl30
Gng5	1.90316490812326e-177	0.300909414025589	1	0.994	4.0868563237039e-173	3	Gng5
Ano6	7.53912384977237e-177	0.346602324645272	0.582	0.296	1.61895145550012e-172	3	Ano6
Gmfb1	7.94899645534537e-177	0.337270144387487	0.804	0.56	1.70696749882087e-172	3	Gmfb
Eef1e11	1.87582306930513e-176	0.406253627499652	0.813	0.594	4.02814245902583e-172	3	Eef1e1
Pdlim11	3.52133380149593e-176	0.355410015432977	0.859	0.555	7.56171220533235e-172	3	Pdlim1
Tsr11	8.09275501382293e-176	0.340427313202003	0.67	0.393	1.73783821166834e-171	3	Tsr1
Actn1	3.52888366582004e-175	0.347919560656481	0.779	0.469	7.57792478398196e-171	3	Actn1
Trap1a2	1.26455806858724e-174	0.388724728714579	0.881	0.469	2.71551199648424e-170	3	Trap1a
Cndp2	2.28818091712814e-174	0.274152501484366	0.654	0.359	4.91363970144097e-170	3	Cndp2
Elp5	2.66722336302645e-174	0.351036353611558	0.827	0.616	5.727595449763e-170	3	Elp5
Otud6b	1.79677706493724e-173	0.29936427603466	0.626	0.341	3.85839906924623e-169	3	Otud6b
Mgat4b1	3.03270220955249e-173	0.404097408829132	0.747	0.484	6.51242472479303e-169	3	Mgat4b
Arf1	3.26294508016947e-173	0.325293518558648	0.983	0.937	7.00684826515592e-169	3	Arf1
Lsm2	7.58183945792022e-173	0.405384113142825	0.948	0.811	1.62812420519379e-168	3	Lsm2
Nr2c2ap	8.53745117547637e-173	0.364049249015767	0.726	0.473	1.8333322654218e-168	3	Nr2c2ap
Ipo7	1.12623726080933e-172	0.376658861351852	0.75	0.501	2.41848189386196e-168	3	Ipo7
Itgav	1.3858510690608e-172	0.2979779141117	0.495	0.222	2.97597658570117e-168	3	Itgav
Pam16	4.25134670517466e-172	0.380884618610098	0.863	0.718	9.12934191469207e-168	3	Pam16
Lsm61	7.04763008237801e-172	0.398446826133074	0.952	0.857	1.51340808388985e-167	3	Lsm6
Rnf1261	1.03149989901456e-171	0.388776185190996	0.842	0.622	2.21504288314387e-167	3	Rnf126
Krt182	1.21667587541152e-171	0.486832462498641	0.97	0.639	2.61268977485869e-167	3	Krt18
Mif4gd	1.40860904198512e-171	0.315056211158943	0.603	0.314	3.02484705675884e-167	3	Mif4gd
Tcf20	1.62846347308581e-171	0.288408500978182	0.512	0.243	3.49696246210446e-167	3	Tcf20
Nploc4	2.29920139159625e-171	0.317240235071439	0.539	0.274	4.93730506831378e-167	3	Nploc4
Etf11	6.90432686420559e-171	0.361980245461605	0.905	0.742	1.48263515081951e-166	3	Etf1
Capza2	5.43003755470066e-170	0.330261240737201	0.899	0.762	1.16604626449642e-165	3	Capza2
Nek61	1.79094145619706e-169	0.301877783369071	0.685	0.385	3.84586768303757e-165	3	Nek6
Cib11	7.62827524091999e-169	0.369125601689928	0.892	0.713	1.63809582523516e-164	3	Cib1
Rpl22l11	2.79326171641069e-168	0.362648859294421	1	0.981	5.99825020982032e-164	3	Rpl22l1
Gm9493	1.19147662119041e-166	0.318326639724361	0.583	0.318	2.55857689634429e-162	3	Gm9493
Smim7	2.56995181124196e-166	0.365136872991704	0.84	0.66	5.51871451946099e-162	3	Smim7
Hist1h4i	3.0978998075206e-166	0.360841250522317	0.7	0.409	6.65243004666973e-162	3	Hist1h4i
Serpinb9b1	3.94004852028131e-166	0.377849967769019	0.678	0.344	8.46086019245208e-162	3	Serpinb9b
Dlst	4.22762637065107e-165	0.386100395770849	0.782	0.56	9.07840486833611e-161	3	Dlst
Elovl5	5.51679833719405e-165	0.352547210106332	0.643	0.375	1.18467727492905e-160	3	Elovl5
Hspd11	2.36883323626012e-164	0.424413861174357	0.987	0.862	5.08683249154498e-160	3	Hspd1
Ak2	5.49575240992196e-164	0.338971927914371	0.915	0.765	1.18015787250664e-159	3	Ak2
Dst1	8.52221937969734e-164	0.287204865761985	0.602	0.305	1.83006138959621e-159	3	Dst
Igf2bp11	1.63982969626098e-163	0.408935695632268	0.846	0.623	3.52137028975082e-159	3	Igf2bp1
Tmem2481	1.33227126775086e-162	0.350152677654703	0.768	0.531	2.86091932036819e-158	3	Tmem248
Cdc42se11	1.47560313147804e-162	0.347912200595139	0.786	0.553	3.16871016453594e-158	3	Cdc42se1
Eif4e21	4.29557079652569e-162	0.33287058037637	0.928	0.828	9.22430872845927e-158	3	Eif4e2
Timm9	1.32961767667286e-161	0.359858688783946	0.806	0.58	2.85522099888729e-157	3	Timm9
Metap1	7.42788777081191e-161	0.295421875121837	0.668	0.405	1.59506461990415e-156	3	Metap1
Llph1	1.15591712658532e-160	0.366742610225834	0.951	0.856	2.48221643762932e-156	3	Llph
Tmsb101	2.26336715145746e-160	0.282394009902478	1	0.99	4.86035462103974e-156	3	Tmsb10
Rps19bp11	1.59653444402272e-159	0.356640772136826	0.863	0.698	3.42839806509439e-155	3	Rps19bp1
Fscn11	2.86395267496875e-158	0.414763955552512	0.9	0.711	6.1500519742279e-154	3	Fscn1
Rsl24d1	1.01614072329646e-157	0.358671922607718	0.836	0.647	2.18206058920681e-153	3	Rsl24d1
Yae1d1	1.66664279344737e-157	0.304454495734631	0.651	0.389	3.57894873464889e-153	3	Yae1d1
Srp14	3.3307350828391e-157	0.326138002994248	0.969	0.924	7.15242051688868e-153	3	Srp14
Rab10	3.9593699797583e-156	0.371591703867894	0.867	0.741	8.50235109453298e-152	3	Rab10
Nifk	4.57925886886395e-156	0.332969992161904	0.791	0.577	9.83350049499845e-152	3	Nifk
Rrp7a1	5.48791088566582e-156	0.324455070346059	0.842	0.622	1.17847398358788e-151	3	Rrp7a
Mtap	5.93377153446261e-156	0.315358382726415	0.705	0.443	1.2742180993105e-151	3	Mtap
Lgals12	2.72920433828715e-155	0.40875633531661	0.999	0.949	5.86069339603783e-151	3	Lgals1
Dda1	5.25059579592701e-155	0.354392246833615	0.87	0.714	1.12751294121737e-150	3	Dda1
Znhit3	5.14103949869874e-154	0.3336723520496	0.696	0.465	1.10398682195057e-149	3	Znhit3
Noc2l	1.15321219248318e-153	0.370808738134261	0.713	0.482	2.47640786213839e-149	3	Noc2l
Coq2	2.24002873108436e-153	0.299149860183645	0.666	0.405	4.81023769713056e-149	3	Coq2
Gcsh	3.13672783407604e-153	0.295005224826056	0.851	0.63	6.73580935089489e-149	3	Gcsh
Srsf2	3.70650785625574e-153	0.362833009587322	0.953	0.86	7.95935497052357e-149	3	Srsf2
Dnajc19	2.9511918294672e-151	0.358624994768586	0.922	0.796	6.33738933459786e-147	3	Dnajc19
Rpgrip1	3.04354820744675e-150	0.375472172698847	0.556	0.291	6.53571542067115e-146	3	Rpgrip1
Capza1	3.42189895090447e-150	0.363719793323451	0.844	0.679	7.34818580717225e-146	3	Capza1
4921524J17Rik1	4.27547618448852e-150	0.330573280033954	0.773	0.539	9.18115755857064e-146	3	4921524J17Rik
Cuta1	5.7169813585765e-150	0.326297689824699	0.933	0.829	1.22766457694072e-145	3	Cuta
Eif4h	2.7771668219384e-149	0.334743248069432	0.945	0.867	5.96368803343051e-145	3	Eif4h
2810428I15Rik	8.1451429116648e-149	0.353648201580694	0.893	0.777	1.7490879888509e-144	3	2810428I15Rik
Anxa51	1.96452033773273e-148	0.371461146616349	0.906	0.674	4.21861097324726e-144	3	Anxa5
Mapre1	8.96931877865572e-148	0.308504770269796	0.936	0.84	1.92607151452853e-143	3	Mapre1
Mfsd1	2.4814074485199e-147	0.301039890744046	0.624	0.373	5.32857435495162e-143	3	Mfsd1
Psip11	2.85311240602129e-147	0.33851417716819	0.916	0.725	6.12677358069013e-143	3	Psip1
Agps	6.46060126029338e-147	0.283706762647778	0.597	0.339	1.3873495146354e-142	3	Agps
Smim26	1.09790076319244e-146	0.294842457823778	0.648	0.393	2.35763209887944e-142	3	Smim26
Nars	2.05089535028959e-146	0.322200432267869	0.87	0.684	4.40409267521186e-142	3	Nars
Apba3	2.44657687965822e-146	0.260060362365307	0.569	0.307	5.25377919137807e-142	3	Apba3
Ywhaz	3.63552979894372e-146	0.384921142787395	0.915	0.854	7.80693669025175e-142	3	Ywhaz
Snhg6	7.49798776814008e-146	0.32149006278431	0.894	0.727	1.6101178933304e-141	3	Snhg6
Emg1	2.72652650152461e-145	0.353592753649866	0.942	0.847	5.85494300937394e-141	3	Emg1
Basp11	6.01809025319708e-145	0.348159717108881	0.9	0.607	1.29232470097154e-140	3	Basp1
Bin1	1.23795601034775e-144	0.36529370541526	0.617	0.347	2.65838673662076e-140	3	Bin1
Snrpn1	7.64590305670732e-144	0.259443641176086	0.692	0.403	1.64188122239733e-139	3	Snrpn
Gtf2h1	4.35086607696117e-143	0.32250305700498	0.724	0.499	9.34304981366643e-139	3	Gtf2h1
2310036O22Rik	5.04632600804472e-143	0.305472184091758	0.971	0.923	1.08364804696752e-138	3	2310036O22Rik
Furin	5.49765477498744e-142	0.292069232196552	0.555	0.299	1.1805663863808e-137	3	Furin
Actr2	7.68518303605884e-142	0.375947749156311	0.856	0.717	1.65031620516328e-137	3	Actr2
Cdk2ap1	7.76776196501987e-142	0.330532838591825	0.671	0.428	1.66804920436837e-137	3	Cdk2ap1
Cinp1	1.9345858652282e-141	0.309900767237345	0.783	0.555	4.15432968699105e-137	3	Cinp
Nipa21	2.0489162844768e-141	0.327148163693729	0.732	0.508	4.39984282928549e-137	3	Nipa2
Smagp1	2.27164217899532e-141	0.334348306349307	0.862	0.605	4.87812441517456e-137	3	Smagp
Ss18l2	8.0464554609232e-141	0.324445775907122	0.735	0.518	1.72789584567865e-136	3	Ss18l2
Igf2bp2	1.80934934652497e-140	0.291721473201987	0.679	0.416	3.88539678672772e-136	3	Igf2bp2
1700020I14Rik	3.16326887153858e-140	0.365496586181166	0.825	0.647	6.79280357474195e-136	3	1700020I14Rik
Dsp2	1.33096734057342e-139	0.262122342579651	0.603	0.315	2.85811926714736e-135	3	Dsp
Hspb12	1.48729134753289e-139	0.319684744812814	0.978	0.671	3.19380943969213e-135	3	Hspb1
Rad23b1	5.67967708588173e-139	0.333806309436316	0.912	0.777	1.21965385742224e-134	3	Rad23b
Ywhah	1.63895672526657e-138	0.331414584834037	0.951	0.887	3.51949567183742e-134	3	Ywhah
Klhl221	8.79462300544475e-138	0.28584344092398	0.686	0.418	1.88855734418921e-133	3	Klhl22
Pkn21	1.16596011546538e-137	0.466925766167757	0.828	0.668	2.50378275195036e-133	3	Pkn2
Lsp1	1.42106254110221e-137	0.410915725520842	0.603	0.311	3.05158970076288e-133	3	Lsp1
Gm9843	5.90413021558211e-137	0.369715888613492	0.892	0.797	1.2678529224941e-132	3	Gm9843
Fam136a1	6.83936857759855e-137	0.314325958684293	0.86	0.654	1.46868600835351e-132	3	Fam136a
Asns1	1.60407841617757e-136	0.35851941654683	0.596	0.36	3.44459799089972e-132	3	Asns
Ing1	1.62156994472214e-136	0.339572885552986	0.755	0.535	3.48215929929632e-132	3	Ing1
Mtpn	2.24614266343186e-136	0.363751731683183	0.9	0.807	4.82336675545358e-132	3	Mtpn
Erdr11	2.77748294093331e-136	0.594671059966671	0.854	0.693	5.9643668673602e-132	3	Erdr1
Ralgds	1.32947692688342e-135	0.253649279071571	0.555	0.296	2.85491875278947e-131	3	Ralgds
Mrpl51	2.31259148437752e-134	0.320853836062289	0.933	0.842	4.96605895355229e-130	3	Mrpl51
Ets2	1.31728441766826e-132	0.338506680232983	0.762	0.516	2.82873655850081e-128	3	Ets2
Slc7a5	2.40154299803409e-132	0.301395012541146	0.585	0.345	5.15707343397841e-128	3	Slc7a5
Ddx211	4.11121222843798e-132	0.359103271832622	0.848	0.643	8.82841713934771e-128	3	Ddx21
Pin11	5.21300631931723e-132	0.30276808613582	0.935	0.807	1.11944097701018e-127	3	Pin1
Ube2f	2.33123799679407e-131	0.309676219461986	0.822	0.656	5.00610047431558e-127	3	Ube2f
Nckap1	8.57306537143641e-130	0.275450175471825	0.647	0.393	1.84098005786226e-125	3	Nckap1
Rrm21	1.7859555813647e-129	0.315135799998118	0.888	0.647	3.83516101542255e-125	3	Rrm2
Eif2s21	1.89290358508077e-129	0.276783547168413	0.993	0.953	4.06482115860244e-125	3	Eif2s2
Reep3	7.22439704822664e-129	0.261237511766341	0.651	0.397	1.55136702213619e-124	3	Reep3
Eif4ebp2	9.98780269246671e-129	0.324954034126213	0.727	0.521	2.1447807501803e-124	3	Eif4ebp2
Atp2a2	2.19982392221267e-128	0.366003460082541	0.689	0.494	4.72390189055949e-124	3	Atp2a2
Ndufaf4	2.5680607985262e-128	0.309557715171184	0.728	0.525	5.51465375875515e-124	3	Ndufaf4
Hif1a	3.27120901147525e-128	0.306518349256719	0.737	0.515	7.02459423124196e-124	3	Hif1a
B4galt1	1.37301797578205e-127	0.364483684105361	0.632	0.413	2.94841880119437e-123	3	B4galt1
Mak161	2.20504005875986e-127	0.302447057476696	0.808	0.598	4.73510302218093e-123	3	Mak16
Gorasp2	3.20686026161867e-126	0.289606600549749	0.792	0.618	6.88641172579992e-122	3	Gorasp2
Cdc42se21	4.29303789268446e-125	0.284552203785004	0.74	0.509	9.21886957075062e-121	3	Cdc42se2
Ube2v2	3.44162891519143e-124	0.307397962969835	0.775	0.595	7.39055393248207e-120	3	Ube2v2
Hsph11	1.50944686501306e-123	0.306939640510268	0.826	0.6	3.24138619792904e-119	3	Hsph1
Aldh9a1	2.73696891880478e-123	0.257301088301687	0.671	0.432	5.87736705624139e-119	3	Aldh9a1
Fam195a	3.91959430359107e-123	0.261845548388649	0.587	0.347	8.41693680753147e-119	3	Fam195a
Rwdd1	7.02344534609233e-123	0.29617909463747	0.95	0.868	1.50821465361987e-118	3	Rwdd1
Zdhhc3	7.2269071067143e-123	0.294614995238411	0.711	0.496	1.55190603209583e-118	3	Zdhhc3
BC031181	7.38952196305877e-123	0.318707852875381	0.857	0.745	1.58682594634724e-118	3	BC031181
Lsm31	8.48157992590719e-123	0.323222722765368	0.917	0.8	1.82133447328931e-118	3	Lsm3
Tmed7	1.44358806494883e-122	0.329046012763679	0.705	0.505	3.09996101067113e-118	3	Tmed7
Naa25	2.06536267860067e-122	0.257788640705955	0.554	0.328	4.43515981602707e-118	3	Naa25
Tsen341	2.77477710233967e-122	0.295341599834624	0.926	0.731	5.95855634956421e-118	3	Tsen34
G3bp11	2.838476825821e-122	0.308103641612934	0.941	0.859	6.09534513576801e-118	3	G3bp1
Arl8b	3.17148283021655e-122	0.299346661959439	0.74	0.553	6.81044222960702e-118	3	Arl8b
Surf41	3.37218952518972e-122	0.35237043988041	0.818	0.7	7.2414397863924e-118	3	Surf4
Tspan31	1.45976316128899e-121	0.31851684518015	0.736	0.563	3.13469541255197e-117	3	Tspan31
Cops9	1.3180034114384e-120	0.294549163315942	0.959	0.899	2.83028052572283e-116	3	Cops9
Cox7a21	1.71242732507367e-120	0.250298132919514	0.997	0.983	3.67726643786321e-116	3	Cox7a2
Cox20	3.87407417839011e-120	0.297266649700223	0.76	0.561	8.31918689067492e-116	3	Cox20
Jup1	7.64053272491825e-120	0.290583414114495	0.861	0.6	1.64072799734894e-115	3	Jup
Sept7	2.02249928806455e-119	0.304278032900312	0.898	0.804	4.34311497118981e-115	3	Sept7
Iars	3.37352662335343e-119	0.266692315206162	0.6	0.372	7.24431107098916e-115	3	Iars
Nras	3.87818688602177e-118	0.288912589477253	0.857	0.705	8.32801851904316e-114	3	Nras
Hnrnpa3	1.41736157002889e-117	0.29115568668659	0.975	0.915	3.04364223548005e-113	3	Hnrnpa3
Prr13	3.82933103015651e-117	0.34474697402367	0.911	0.787	8.22310545415809e-113	3	Prr13
Bzw2	4.30518128151034e-117	0.282162792179945	0.777	0.569	9.24494628391531e-113	3	Bzw2
Yif1b	1.58862096501135e-116	0.316607915810512	0.795	0.658	3.41140466026538e-112	3	Yif1b
Arl8a	1.75433159305414e-116	0.250930545871171	0.546	0.316	3.76725166292446e-112	3	Arl8a
Sidt2	3.33071197885192e-116	0.263299273882861	0.509	0.286	7.15237090338661e-112	3	Sidt2
Uqcrq1	7.52103228597287e-116	0.260561389808955	0.996	0.972	1.61506647308981e-111	3	Uqcrq
Lsm51	7.99988561682013e-116	0.286523200186617	0.944	0.835	1.71789543735596e-111	3	Lsm5
Prmt5	3.52879422433222e-115	0.261635966894983	0.678	0.458	7.577732717331e-111	3	Prmt5
Mcfd21	1.01040999258199e-114	0.254076084885526	0.649	0.418	2.16975441807056e-110	3	Mcfd2
Nmt21	1.21074412312093e-114	0.269153962887701	0.711	0.468	2.59995192998988e-110	3	Nmt2
Sdccag3	3.83393794878661e-114	0.262551212713075	0.648	0.433	8.23299835122436e-110	3	Sdccag3
2810004N23Rik1	8.53311138229303e-114	0.288331182009176	0.834	0.658	1.8324003382336e-109	3	2810004N23Rik
Psmg31	1.02110321015129e-113	0.285456404224487	0.773	0.591	2.19271703347888e-109	3	Psmg3
Mpc11	1.28928581601154e-113	0.320803271385829	0.849	0.666	2.76861236130318e-109	3	Mpc1
1110008F13Rik	1.29986914665533e-113	0.297160136841861	0.96	0.878	2.79133900552766e-109	3	1110008F13Rik
Ergic21	4.57243288222742e-113	0.314526820258107	0.834	0.688	9.81884237129516e-109	3	Ergic2
Pnkd1	1.16207583492905e-112	0.285172564793481	0.874	0.718	2.49544164792665e-108	3	Pnkd
Cdkn2aipnl	5.31648066607807e-112	0.295121707668585	0.694	0.5	1.14166105823361e-107	3	Cdkn2aipnl
Cenpw1	8.08801572322876e-112	0.282626854112864	0.848	0.642	1.73682049640614e-107	3	Cenpw
Fgfr1op2	2.19745621399009e-111	0.298608622063769	0.822	0.668	4.71881747392231e-107	3	Fgfr1op2
Nudt5	8.89681313559004e-111	0.2591564400371	0.8	0.6	1.9105016527366e-106	3	Nudt5
Flnb1	5.24118835047273e-110	0.341982993589097	0.713	0.509	1.12549278638052e-105	3	Flnb
Lcmt1	9.14219819511267e-109	0.269580845889914	0.627	0.409	1.96319564041849e-104	3	Lcmt1
2310011J03Rik	1.29364725652007e-108	0.300080964673851	0.711	0.516	2.77797811865121e-104	3	2310011J03Rik
Nip71	1.43795731831641e-108	0.316098007000685	0.821	0.649	3.08786954535265e-104	3	Nip7
Kcmf1	3.96392211283888e-108	0.296180003611829	0.639	0.438	8.51212634511021e-104	3	Kcmf1
Larp4b	6.10934001217947e-108	0.404812328005296	0.777	0.662	1.31191967421542e-103	3	Larp4b
C1qbp1	6.91558133827621e-108	0.344161762476594	0.957	0.835	1.48505193658143e-103	3	C1qbp
Ppil3	2.51219906531969e-107	0.265430656149809	0.711	0.516	5.39469627286751e-103	3	Ppil3
Pdlim22	8.46041321972727e-107	0.252187599110539	0.675	0.406	1.81678913480423e-102	3	Pdlim2
Ap1s1	2.4058551981545e-106	0.283501979757331	0.873	0.744	5.16633345251697e-102	3	Ap1s1
Mbd3	4.65375009550111e-106	0.326305556366728	0.893	0.787	9.99346295507907e-102	3	Mbd3
Eif6	7.12575646877728e-106	0.326201212100574	0.891	0.81	1.53018494410523e-101	3	Eif6
Fam3c	2.04724966428351e-104	0.263149317667643	0.636	0.434	4.3962639290824e-100	3	Fam3c
Pkig	9.33268489164574e-104	0.328133068452454	0.887	0.76	2.00410075363201e-99	3	Pkig
Rsl1d11	9.91066519293662e-104	0.287300581676348	0.879	0.739	2.12821624353121e-99	3	Rsl1d1
Anapc151	1.10651842449036e-103	0.30073148481704	0.807	0.623	2.37613766475061e-99	3	Anapc15
Ptpn12	5.39951411376174e-103	0.262669605185584	0.568	0.348	1.1594916607892e-98	3	Ptpn12
Hnrnpab	1.40353199457933e-102	0.31630319654077	0.947	0.904	3.01394460515964e-98	3	Hnrnpab
Slc39a1	5.82506177726687e-102	0.464057178657538	0.502	0.293	1.25087376605029e-97	3	Slc39a1
Selenot	1.35699524175528e-101	0.312620840029775	0.768	0.633	2.9140115821453e-97	3	Selenot
Acp11	3.23254024063325e-101	0.252776785459785	0.923	0.797	6.94155691273585e-97	3	Acp1
Atp6v1d	3.46535952605021e-101	0.289593663041291	0.784	0.627	7.44151304624023e-97	3	Atp6v1d
Syngr2	8.69502567771528e-101	0.288449778233766	0.807	0.681	1.86716981403258e-96	3	Syngr2
Rrp151	9.13722935286083e-101	0.27152770095655	0.78	0.582	1.96212863123333e-96	3	Rrp15
Gspt11	6.82811413098455e-100	0.262382472801611	0.86	0.711	1.46626922848762e-95	3	Gspt1
Zfp91	7.49623369553113e-100	0.347539245374116	0.752	0.601	1.60974122377836e-95	3	Zfp91
Usmg51	3.99531345527664e-99	0.264174820432684	0.984	0.922	8.57953611386106e-95	3	Usmg5
Lamtor3	1.47525457422128e-98	0.264775028462416	0.752	0.573	3.16796167268277e-94	3	Lamtor3
Gm162861	1.82356689268354e-98	0.301106061501472	0.885	0.791	3.91592754534864e-94	3	Gm16286
Mrps10	2.60015851257268e-98	0.263762836539986	0.734	0.563	5.58358038989858e-94	3	Mrps10
Cbx3	3.39947628872012e-98	0.439181258580683	0.85	0.727	7.30003538239758e-94	3	Cbx3
Rrs1	5.58040698851269e-97	0.261121519318124	0.726	0.532	1.19833659671322e-92	3	Rrs1
Carhsp11	7.39228845802192e-97	0.25123637541495	0.886	0.693	1.58742002347563e-92	3	Carhsp1
Slc2a11	2.18089826503252e-96	0.287752389562294	0.75	0.567	4.68326093433083e-92	3	Slc2a1
Ube2j2	4.06021689407915e-96	0.273393328018693	0.864	0.759	8.71890975834557e-92	3	Ube2j2
Cisd11	5.39152963547727e-95	0.284214582008183	0.871	0.747	1.15777707392239e-90	3	Cisd1
Mkks1	1.25557131384649e-94	0.273655558743086	0.788	0.618	2.69621383935396e-90	3	Mkks
Tardbp1	2.47871449773456e-94	0.272786269610415	0.865	0.74	5.3227915124352e-90	3	Tardbp
Derl1	1.90085600726025e-92	0.262355147649554	0.789	0.655	4.08189818999066e-88	3	Derl1
Tle31	4.6092036482708e-92	0.251060287817522	0.624	0.408	9.89780391429672e-88	3	Tle3
Polr2m	1.3538773827406e-91	0.291396938372002	0.906	0.811	2.90731629169715e-87	3	Polr2m
Fam120a	3.52775399048178e-91	0.267133842784623	0.701	0.525	7.57549891916057e-87	3	Fam120a
Polr2k	7.46876491989586e-91	0.256776028245184	0.89	0.803	1.60384257889844e-86	3	Polr2k
Atic	8.5280694660948e-91	0.252082771834107	0.75	0.566	1.8313176371492e-86	3	Atic
Smap1	1.4936989814791e-90	0.275700362604918	0.812	0.668	3.20756919282822e-86	3	Smap1
Clptm1l	2.38466133659545e-90	0.255222581376459	0.711	0.534	5.12082175420507e-86	3	Clptm1l
Zcchc17	4.13055132633443e-90	0.260915009052471	0.851	0.717	8.86994591817056e-86	3	Zcchc17
Mat2a	4.98884843748099e-90	0.302940012775516	0.825	0.73	1.07130531346467e-85	3	Mat2a
Plk4	2.16034681426652e-89	0.290664447996995	0.581	0.383	4.63912874895592e-85	3	Plk4
Hic21	4.45366037548854e-88	0.250367826609264	0.65	0.43	9.56379029032408e-84	3	Hic2
Denr	8.133589887129e-87	0.25337854591032	0.923	0.824	1.74660709236208e-82	3	Denr
Zrsr21	1.15338649062222e-86	0.255531299579021	0.836	0.68	2.47678214996216e-82	3	Zrsr2
Mrpl201	1.91416372559797e-86	0.265537167443015	0.944	0.893	4.11047518434908e-82	3	Mrpl20
Mrpl57	5.73149755939414e-86	0.258788563804224	0.924	0.848	1.2307817859043e-81	3	Mrpl57
Eif3j11	2.45748152235411e-85	0.259370530544572	0.911	0.809	5.27719582110321e-81	3	Eif3j1
Cnih1	3.35254262400271e-84	0.254082586624682	0.858	0.78	7.19925003078342e-80	3	Cnih1
Rad21	5.27931834376784e-82	0.257632104042538	0.76	0.594	1.13368082114071e-77	3	Rad21
Rpl7a-ps5	1.04696400030532e-81	0.257321005508464	0.562	0.396	2.24825049425564e-77	3	Rpl7a-ps5
Caprin1	3.24853054126557e-81	0.271829075638805	0.863	0.765	6.97589448431369e-77	3	Caprin1
Ptp4a2	8.43239530538619e-81	0.338058697139676	0.879	0.831	1.81077256787863e-76	3	Ptp4a2
Tmed5	1.12832634508268e-80	0.256316751628864	0.751	0.639	2.42296799343055e-76	3	Tmed5
Celf1	5.74313864668459e-79	0.310404416047417	0.738	0.624	1.23328159298905e-74	3	Celf1
Pxn	9.77503704464481e-78	0.252545980825878	0.636	0.455	2.09909145496703e-73	3	Pxn
Mrto4	1.28486009543795e-77	0.268600693620836	0.81	0.666	2.75910856894345e-73	3	Mrto4
Jtb	5.80237642823262e-73	0.276306821516401	0.751	0.627	1.24600231419867e-68	3	Jtb
Sec61a1	8.52409915475159e-73	0.339951055301985	0.752	0.683	1.83046505249136e-68	3	Sec61a1
Srsf1	2.26658775246082e-71	0.255411900365727	0.851	0.732	4.86727053963437e-67	3	Srsf1
Canx	2.99997838394004e-71	0.296668584952676	0.863	0.863	6.44215358167283e-67	3	Canx
Txndc17	1.10140628673385e-69	0.272907194623781	0.951	0.924	2.36515986013226e-65	3	Txndc17
Sqstm12	2.38633308223629e-69	0.255561255930318	0.819	0.66	5.12441166079421e-65	3	Sqstm1
Ppa1	1.02704144222385e-68	0.291257853228048	0.83	0.7	2.20546879303149e-64	3	Ppa1
Phgdh	1.35039811483714e-68	0.268530267753557	0.747	0.52	2.89984491180128e-64	3	Phgdh
mt-Nd5	2.39711265452987e-66	0.362406951107459	0.815	0.791	5.14755971433744e-62	3	mt-Nd5
Mpp6	4.79973372548268e-63	0.25615640140126	0.664	0.512	1.03069482021015e-58	3	Mpp6
Ogdh	1.98494014011825e-53	0.255382990291238	0.711	0.603	4.26246045688994e-49	3	Ogdh
Tfpi1	1.49491159105107e-37	1.37442447862656	0.567	0.446	3.21017315062307e-33	3	Tfpi
mt-Nd1	2.1617220070872e-35	0.261580333795989	0.979	0.987	4.64208183801905e-31	3	mt-Nd1
Ass11	2.23631456804137e-32	0.357730990919299	0.448	0.326	4.80226190341205e-28	3	Ass1
Ddx391	1.78689167781915e-30	0.258819987395289	0.758	0.679	3.83717118894885e-26	3	Ddx39
Esd	4.19208772002621e-22	0.358292744465636	0.816	0.837	9.00208916998429e-18	3	Esd
Cyb5r31	2.73202016316515e-18	0.689312618144926	0.678	0.754	5.86674009838084e-14	3	Cyb5r3
S100g	0	3.5472059780571	0.484	0.056	0	4	S100g
Gkn2	0	3.28097071779742	0.32	0.012	0	4	Gkn2
Fst	0	2.73906036321097	0.893	0.029	0	4	Fst
Pga5	0	2.69503814690053	0.817	0.012	0	4	Pga5
Fabp31	0	2.6127728029884	0.993	0.24	0	4	Fabp3
Serpinh11	0	2.58357150431933	1	0.595	0	4	Serpinh1
Col4a1	0	2.49155283925381	0.993	0.307	0	4	Col4a1
Sparc1	0	2.47941917102936	1	0.59	0	4	Sparc
Col4a2	0	2.46182890303541	0.99	0.312	0	4	Col4a2
Pth1r	0	2.42811888883526	0.954	0.058	0	4	Pth1r
Lama1	0	2.35801967846877	0.956	0.069	0	4	Lama1
Aqp8	0	2.29193379473122	0.888	0.019	0	4	Aqp8
Lamb1	0	2.24402175107741	0.971	0.213	0	4	Lamb1
Lamc1	0	2.21440323004227	0.979	0.269	0	4	Lamc1
Fxyd3	0	1.90103048592359	0.927	0.02	0	4	Fxyd3
Nid1	0	1.85571412554504	0.917	0.389	0	4	Nid1
Rcn3	0	1.83465698180456	0.964	0.263	0	4	Rcn3
Pdpn	0	1.80358653117377	0.974	0.059	0	4	Pdpn
Kdelr3	0	1.80213523194921	0.961	0.139	0	4	Kdelr3
Hs3st11	0	1.78813791623845	0.95	0.146	0	4	Hs3st1
Lrpap1	0	1.76188840413007	0.974	0.424	0	4	Lrpap1
Txndc12	0	1.67858264826133	0.979	0.476	0	4	Txndc12
Tinagl1	0	1.59084642729347	0.976	0.436	0	4	Tinagl1
P4ha21	0	1.56818232663147	0.902	0.193	0	4	P4ha2
Ckap4	0	1.5579073811152	0.957	0.454	0	4	Ckap4
Srgn	0	1.45619980287363	0.989	0.514	0	4	Srgn
Cyr61	0	1.44202234398244	0.736	0.191	0	4	Cyr61
Plod2	0	1.42614458580574	0.899	0.124	0	4	Plod2
F3	0	1.42449041045594	0.823	0.083	0	4	F3
P3h4	0	1.25762888251858	0.862	0.184	0	4	P3h4
Gata6	0	1.23262226947228	0.804	0.047	0	4	Gata6
Adamts9	0	1.17731901069937	0.801	0.106	0	4	Adamts9
Plod3	0	1.17386842757297	0.838	0.212	0	4	Plod3
Rcn1	0	1.16624736612502	0.893	0.28	0	4	Rcn1
P4ha1	0	1.16563044115575	0.851	0.334	0	4	P4ha1
Nog	0	1.15936593874418	0.682	0.007	0	4	Nog
Wfdc1	0	1.15700813753921	0.759	0.058	0	4	Wfdc1
P4hb1	0	1.12300437628564	0.993	0.889	0	4	P4hb
Klf5	0	1.10608723231706	0.747	0.067	0	4	Klf5
2200002D01Rik1	0	1.09429245322511	0.906	0.355	0	4	2200002D01Rik
Klf4	0	1.03302185692546	0.895	0.345	0	4	Klf4
Tcf7l2	0	1.0312795441578	0.813	0.218	0	4	Tcf7l2
Vkorc1	0	1.01727386341533	0.913	0.531	0	4	Vkorc1
Fkbp9	0	0.998572136805378	0.881	0.378	0	4	Fkbp9
Timp2	0	0.982431292707433	0.661	0.13	0	4	Timp2
Glipr1	0	0.975640583147928	0.645	0.134	0	4	Glipr1
Emp2	0	0.943697985304951	0.627	0.048	0	4	Emp2
Cryab	0	0.935085521619321	0.95	0.138	0	4	Cryab
Ctgf	0	0.930378414695624	0.375	0.03	0	4	Ctgf
Dpcr1	0	0.922952260207119	0.275	0.005	0	4	Dpcr1
Sox17	0	0.922344969917556	0.759	0.119	0	4	Sox17
Creb3l1	0	0.903821814807452	0.588	0.047	0	4	Creb3l1
Gata4	0	0.900348739332543	0.714	0.011	0	4	Gata4
Pdgfra	0	0.779035689624443	0.7	0.115	0	4	Pdgfra
Dab2	0	0.745563015765679	0.696	0.113	0	4	Dab2
Pxdn	0	0.724734388324717	0.708	0.156	0	4	Pxdn
Snhg18	0	0.71710945802751	0.678	0.09	0	4	Snhg18
Fgf3	0	0.699981755059347	0.527	0.017	0	4	Fgf3
P3h1	0	0.683094405504309	0.643	0.155	0	4	P3h1
Fam134b	0	0.68045465303942	0.51	0.082	0	4	Fam134b
Igsf1	0	0.656538750702554	0.401	0.002	0	4	Igsf1
Foxa2	0	0.625318396382988	0.534	0.012	0	4	Foxa2
Rpl39l	0	0.620752888861395	0.362	0.038	0	4	Rpl39l
Pmepa1	0	0.597557784537983	0.577	0.126	0	4	Pmepa1
Bmper	0	0.578638522785717	0.476	0.006	0	4	Bmper
Myl3	0	0.577610537997228	0.39	0.003	0	4	Myl3
Grem21	0	0.575704148659692	0.438	0.023	0	4	Grem2
Sox7	0	0.575630430815316	0.503	0.06	0	4	Sox7
Chst15	0	0.568870278769	0.534	0.066	0	4	Chst15
Nradd	0	0.557108559606874	0.577	0.112	0	4	Nradd
Hkdc1	0	0.538795241155444	0.445	0.006	0	4	Hkdc1
Cyp26a1	0	0.508918284296801	0.387	0.009	0	4	Cyp26a1
Pla2g12b	0	0.498856279691946	0.427	0.035	0	4	Pla2g12b
Lpar3	0	0.498264233557053	0.433	0.018	0	4	Lpar3
Plat	0	0.488202106562713	0.456	0.045	0	4	Plat
Cgref1	0	0.48010076092268	0.314	0.03	0	4	Cgref1
Gsta4	0	0.478335163557347	0.401	0.048	0	4	Gsta4
Capn6	0	0.467740176908372	0.419	0.012	0	4	Capn6
Ephb3	0	0.45882651399662	0.414	0.023	0	4	Ephb3
Pitx2	0	0.453361882117885	0.437	0.026	0	4	Pitx2
Islr2	0	0.451158695899271	0.387	0.04	0	4	Islr2
Cemip	0	0.444829320227705	0.362	0.002	0	4	Cemip
Tyro3	0	0.440854283212719	0.437	0.052	0	4	Tyro3
Tpbgl	0	0.428719483587085	0.361	0.019	0	4	Tpbgl
Gpc6	0	0.418651228157579	0.344	0.028	0	4	Gpc6
Cep112	0	0.418140959245412	0.372	0.038	0	4	Cep112
Prkaa2	0	0.417774812173555	0.351	0.009	0	4	Prkaa2
Gnai1	0	0.403912876217733	0.372	0.042	0	4	Gnai1
Dppa5a	0	0.398266739803348	0.329	0.031	0	4	Dppa5a
Serpinb6c	0	0.397188438435942	0.351	0.002	0	4	Serpinb6c
Rnf165	0	0.393001051647263	0.382	0.022	0	4	Rnf165
Ppp1r1a	0	0.392265494277095	0.343	0.016	0	4	Ppp1r1a
Spock1	0	0.384350013338639	0.292	0.006	0	4	Spock1
Adora1	0	0.376794042733802	0.342	0.002	0	4	Adora1
Serping1	0	0.375591883937923	0.586	0.059	0	4	Serping1
Efna5	0	0.370922167812333	0.313	0.035	0	4	Efna5
Susd2	0	0.359697083135691	0.331	0.008	0	4	Susd2
Lrrc38	0	0.354351097930531	0.328	0.001	0	4	Lrrc38
Nrcam	0	0.354341868545573	0.315	0.01	0	4	Nrcam
Fhod3	0	0.297802778426451	0.278	0.015	0	4	Fhod3
Scube2	0	0.286068043637365	0.253	0.005	0	4	Scube2
Arhgef28	0	0.279199417229052	0.272	0.023	0	4	Arhgef28
Rnf24	0	0.25492015751379	0.263	0.024	0	4	Rnf24
Spon2	1.31284643103866e-305	0.333147491678399	0.288	0.032	2.81920642601242e-301	4	Spon2
Cd9	1.06304612678293e-304	1.29868542187394	0.986	0.697	2.28278525265367e-300	4	Cd9
Ddah1	3.53582451638835e-303	0.637078729789778	0.701	0.177	7.59282956649235e-299	4	Ddah1
Frmpd1	2.19497154387353e-292	0.281214183801845	0.295	0.035	4.71348189331401e-288	4	Frmpd1
Smim6	6.84577601002506e-292	0.301455655039213	0.256	0.026	1.47006194039278e-287	4	Smim6
Fbxo2	8.34045388639638e-289	0.335406589153314	0.284	0.032	1.79102906756476e-284	4	Fbxo2
Zfhx3	3.29093473730454e-283	0.72494076050812	0.751	0.258	7.06695325488776e-279	4	Zfhx3
Serinc2	2.11182504521794e-282	0.418587764638401	0.285	0.034	4.534933102101e-278	4	Serinc2
Fam114a1	5.82209971810849e-281	0.451688203524909	0.488	0.096	1.25023769346662e-276	4	Fam114a1
Ptpn21	3.33406326673694e-275	0.284779263692598	0.277	0.032	7.15956745899091e-271	4	Ptpn21
Ctsl2	2.87618481349858e-271	1.60392744666306	0.986	0.66	6.17631926850685e-267	4	Ctsl
Cd631	4.42284097155814e-270	1.28925090695244	0.975	0.684	9.49760870232394e-266	4	Cd63
Erp291	3.82593998308816e-264	0.790840074876945	0.986	0.912	8.21582351968351e-260	4	Erp29
Serf2	2.21606478028956e-263	0.616580571045622	1	0.998	4.75877750919381e-259	4	Serf2
Ptpn14	6.98321479820496e-263	0.394735007633445	0.4	0.07	1.49957554576653e-258	4	Ptpn14
Cited11	2.18586271008137e-260	1.11913111289443	0.708	0.21	4.69392158362873e-256	4	Cited1
Stard10	5.52031895929997e-259	0.716163436194979	0.739	0.28	1.18543329332008e-254	4	Stard10
Slc6a2	4.30664139074434e-255	0.58870340039391	0.419	0.077	9.24808172248439e-251	4	Slc6a2
Parvb	2.20941933516349e-251	0.556024926153538	0.643	0.184	4.74450708033007e-247	4	Parvb
Txndc5	1.1884372879615e-250	0.881680424116174	0.9	0.578	2.55205023216853e-246	4	Txndc5
Fam129b	1.8290459498166e-249	0.579152112963338	0.668	0.205	3.92769327263616e-245	4	Fam129b
Sec24d	1.23276986956426e-247	0.388997720972499	0.432	0.085	2.64725001790229e-243	4	Sec24d
Tceal9	1.41125281842984e-243	0.823163973384431	0.993	0.842	3.03052430229623e-239	4	Tceal9
Ostc1	1.99252946147331e-243	0.929518598014261	0.965	0.863	4.27875776556778e-239	4	Ostc
Tmem160	3.78000445992134e-239	0.867285485557801	0.923	0.724	8.11718157723508e-235	4	Tmem160
Bmp2	3.35182901710856e-235	0.409689698188816	0.429	0.083	7.19771763133893e-231	4	Bmp2
Krtcap21	1.05842425236915e-234	0.711076643431271	0.996	0.927	2.27286023953751e-230	4	Krtcap2
Snai1	2.998525005225e-234	0.937205333080267	0.697	0.276	6.43903259622016e-230	4	Snai1
Itgb5	7.73344311207773e-233	0.524581097748706	0.534	0.132	1.66067957388757e-228	4	Itgb5
Rcn2	4.94516816924837e-231	0.929404876888613	0.845	0.491	1.0619254126644e-226	4	Rcn2
1600002H07Rik	5.86407668908462e-231	0.50528145840285	0.503	0.132	1.25925182821403e-226	4	1600002H07Rik
Ttr	1.06617015266368e-230	0.588498611491371	0.286	0.04	2.28949378582999e-226	4	Ttr
Hsp90b11	1.08242147585273e-230	0.946100159621178	0.985	0.914	2.32439187724616e-226	4	Hsp90b1
Tceal8	1.4535866350831e-230	0.767334446424834	0.873	0.426	3.12143194017744e-226	4	Tceal8
Stra6	1.12874219927647e-228	0.389387734142272	0.427	0.089	2.42386099872629e-224	4	Stra6
Ints6l	9.90204356056783e-228	0.324708964995093	0.328	0.053	2.12636483419634e-223	4	Ints6l
Bex31	8.03164217397714e-227	0.771267145015993	0.986	0.865	1.72471484043985e-222	4	Bex3
Flrt3	1.70881982148442e-226	0.471526470302856	0.577	0.143	3.66951968465564e-222	4	Flrt3
Colgalt1	2.47098890564964e-225	0.869386731857173	0.837	0.515	5.30620157599203e-221	4	Colgalt1
Itga6	3.78740219779958e-217	0.857861350146409	0.744	0.288	8.13306747955482e-213	4	Itga6
Maged11	8.00124320960181e-216	0.816508593015454	0.898	0.503	1.71818696682989e-211	4	Maged1
Thbd1	3.43090510837091e-215	0.661128397217782	0.604	0.182	7.36752562971569e-211	4	Thbd
Sec61g2	4.15424478914797e-214	0.675793870167934	0.999	0.99	8.92082526021635e-210	4	Sec61g
Kdelr21	2.40635337048034e-212	0.836736643254356	0.96	0.809	5.16740322776949e-208	4	Kdelr2
Surf42	6.11602008359647e-209	0.729072013659959	0.92	0.701	1.31335415275151e-204	4	Surf4
Atp1b12	2.0190394777119e-207	0.751485636804042	0.804	0.325	4.33568537443853e-203	4	Atp1b1
Ext11	1.97172205971807e-206	0.529328867654018	0.545	0.16	4.23407595103859e-202	4	Ext1
Selenos1	3.71827626647607e-206	0.735383648166702	0.945	0.744	7.98462645463072e-202	4	Selenos
Rhod	4.28669305139928e-206	0.416750294337478	0.369	0.074	9.20524465857481e-202	4	Rhod
Epas11	1.70693132555196e-205	0.726212996015081	0.82	0.344	3.66546432849027e-201	4	Epas1
Cmtm7	2.09032852124117e-204	0.715072904838178	0.976	0.62	4.48877146651328e-200	4	Cmtm7
Ikbip	3.76528692389287e-202	0.425936677654847	0.463	0.115	8.08557714036754e-198	4	Ikbip
Ell2	2.8016628154431e-201	0.42076253093218	0.38	0.081	6.01629072988252e-197	4	Ell2
Lman11	4.15742756241846e-197	0.781476461385497	0.869	0.605	8.92765994753741e-193	4	Lman1
Sall4	1.14764006870861e-196	0.501725246477393	0.552	0.167	2.46444228354486e-192	4	Sall4
Tmed91	2.58789472785548e-196	0.690475317230823	0.964	0.883	5.55724513859686e-192	4	Tmed9
Mdk	1.22267172606846e-192	0.73521534804863	0.887	0.476	2.6255652645594e-188	4	Mdk
Pafah1b3	1.34304940987649e-192	0.868491343482053	0.834	0.538	2.88406430276877e-188	4	Pafah1b3
Selenom	1.4653936652086e-191	0.688522496005219	0.725	0.312	3.14678635666896e-187	4	Selenom
Sec621	4.4571352885639e-191	0.737317999176096	0.956	0.832	9.57125231866212e-187	4	Sec62
Creb3l2	5.1014716320639e-191	0.574188088991486	0.639	0.228	1.0954900182694e-186	4	Creb3l2
Cox6a1	2.9430832039103e-190	0.539161895500261	0.996	0.984	6.31997687207699e-186	4	Cox6a1
Ssr21	6.6766723422969e-189	0.657116385032914	0.979	0.882	1.43374861878484e-184	4	Ssr2
Flrt2	3.48538840189765e-188	0.292335343945198	0.322	0.058	7.48452305423502e-184	4	Flrt2
Pofut2	1.28163598019872e-187	0.684897382628371	0.822	0.498	2.75218510387873e-183	4	Pofut2
Dap1	1.04361355136291e-186	0.711172565226968	0.928	0.683	2.24105574019672e-182	4	Dap
Reep51	3.01393168815845e-186	0.625687233083934	0.972	0.855	6.47211690715146e-182	4	Reep5
Hs6st1	4.08562670862424e-186	0.27909677027467	0.313	0.058	8.77347479409968e-182	4	Hs6st1
Calu1	9.61802729223787e-186	0.699067122922756	0.876	0.576	2.06537518073516e-181	4	Calu
Tram21	1.1173789353076e-185	0.513969020984878	0.563	0.19	2.39945952567954e-181	4	Tram2
Serpinb6a	1.17152640430284e-185	0.75101738335169	0.871	0.508	2.51573580059993e-181	4	Serpinb6a
Ssr41	1.97586008043644e-185	0.622254829803522	0.989	0.935	4.24296193672921e-181	4	Ssr4
Ppib1	8.52453672836748e-185	0.600544133226041	0.997	0.954	1.83055901704963e-180	4	Ppib
Loxl2	2.32282912440048e-182	0.816772686662088	0.501	0.141	4.98804326173759e-178	4	Loxl2
Plod11	3.47886405357665e-182	0.561396782396707	0.629	0.231	7.4705126686505e-178	4	Plod1
Csrp2	4.76723646974663e-182	1.02515592165934	0.885	0.675	1.02371635951339e-177	4	Csrp2
Blvrb	9.39052926940476e-182	0.5791315910649	0.716	0.307	2.01652225531198e-177	4	Blvrb
Hdlbp	2.34853075724087e-179	0.700379380475922	0.909	0.742	5.04323494809903e-175	4	Hdlbp
P3h2	3.95155017428853e-179	0.321632225361468	0.324	0.065	8.48555884426719e-175	4	P3h2
Rrbp1	3.53483027422676e-177	0.641358133514074	0.985	0.865	7.59069453087455e-173	4	Rrbp1
Fkbp112	4.79535291491794e-174	0.729177942452341	0.729	0.35	1.02975408494948e-169	4	Fkbp11
Pcbd1	1.48317154965214e-173	0.608817615021964	0.593	0.226	3.18496258572301e-169	4	Pcbd1
Lifr1	4.80491067206924e-173	0.507387550759462	0.606	0.216	1.03180651772015e-168	4	Lifr
Pdia51	8.62156581538688e-173	0.614668072419793	0.645	0.248	1.85139504319618e-168	4	Pdia5
Pdia61	1.70495394900512e-172	0.771745953525626	0.961	0.85	3.6612181100936e-168	4	Pdia6
Tbc1d24	1.85258070920075e-172	0.31280369645342	0.35	0.077	3.97823181493769e-168	4	Tbc1d24
Arf4	1.29898703777014e-169	0.606124025904289	0.96	0.84	2.78944476490761e-165	4	Arf4
Tmed21	3.15274976064703e-169	0.570979208036885	0.983	0.925	6.77021483601343e-165	4	Tmed2
Mfge81	5.45543620162944e-167	0.806458890750034	0.846	0.446	1.17150036993791e-162	4	Mfge8
Dnajc10	9.50692073446985e-166	0.694663437813812	0.682	0.352	2.04151615852006e-161	4	Dnajc10
Clmp	4.12716167303064e-164	0.301486819824841	0.39	0.091	8.86266697666599e-160	4	Clmp
[truncated: 6,240 more rows]
