# Supplementary material for: A differentiation roadmap of murine placentation at single-cell resolution
Source: Cell Discov. 2023 Mar 17;9:30. doi: 10.1038/s41421-022-00513-z (PMC10020559; doi:10.1038/s41421-022-00513-z)
Supplement: Supplementary file 3 — Table S2 [file 41421_2022_513_MOESM3_ESM.csv]

	p_val	avg_logFC	pct.1	pct.2	p_val_adj	cluster	gene
Id2	0	1.97070516417292	0.899	0.335	0	1	Id2
Fabp3	0	1.56333182656849	0.992	0.408	0	1	Fabp3
Id1	0	1.34737137534936	0.849	0.162	0	1	Id1
Bex1	0	1.25644091335112	1	0.79	0	1	Bex1
Bex3	0	1.23856054486945	0.999	0.909	0	1	Bex3
Tceal9	0	1.02061416164588	0.999	0.85	0	1	Tceal9
Ddah1	0	0.960144615084996	0.731	0.059	0	1	Ddah1
Id3	0	0.951047556144762	0.785	0.182	0	1	Id3
Slc2a3	0	0.934661470582372	0.777	0.042	0	1	Slc2a3
Cldn6	0	0.934511514446061	0.897	0.072	0	1	Cldn6
Fbxo21	0	0.798824593464828	0.896	0.402	0	1	Fbxo21
Apoe	0	0.787644452311	0.721	0.213	0	1	Apoe
Hdgf	0	0.765189844520326	0.998	0.92	0	1	Hdgf
Dnmt3b	0	0.751873807608115	0.884	0.394	0	1	Dnmt3b
Wnt6	0	0.738066853564988	0.754	0.008	0	1	Wnt6
Eif1ax	0	0.725599357075368	0.928	0.425	0	1	Eif1ax
Tomm20	0	0.719196621820679	1	0.993	0	1	Tomm20
Slc16a3	0	0.716572271114103	0.861	0.218	0	1	Slc16a3
Pcbp4	0	0.698463175370201	0.851	0.221	0	1	Pcbp4
Rpl22	0	0.693083699370538	1	0.985	0	1	Rpl22
Apoc1	0	0.692000481824045	0.884	0.33	0	1	Apoc1
Pou3f1	0	0.666330230416367	0.622	0.074	0	1	Pou3f1
Nop10	0	0.66379562948446	1	0.961	0	1	Nop10
Lin28a	0	0.625643769935741	0.785	0.046	0	1	Lin28a
Sdc4	0	0.62417877500128	0.788	0.145	0	1	Sdc4
Sall4	0	0.620549285628362	0.849	0.269	0	1	Sall4
Efna3	0	0.60926457874431	0.619	0.012	0	1	Efna3
Cdh1	0	0.605187839225162	0.909	0.295	0	1	Cdh1
Wnt7b	0	0.588103433349225	0.673	0.071	0	1	Wnt7b
Hmgb3	0	0.554880846197437	0.752	0.138	0	1	Hmgb3
Myef2	0	0.530110379926338	0.769	0.161	0	1	Myef2
Pdgfa	0	0.509144803044212	0.782	0.173	0	1	Pdgfa
Ctdsp2	0	0.501768736287044	0.804	0.277	0	1	Ctdsp2
Car4	0	0.488124154410952	0.798	0.206	0	1	Car4
Pcsk1n	0	0.459133656334327	0.682	0.139	0	1	Pcsk1n
Kcnk1	0	0.424898851101848	0.727	0.197	0	1	Kcnk1
Cldn3	0	0.419387882638791	0.74	0.182	0	1	Cldn3
Zfp462	0	0.418293269866873	0.647	0.07	0	1	Zfp462
Bex4	0	0.407970712815908	0.552	0.1	0	1	Bex4
Dnmt3l	0	0.403952932750096	0.587	0.008	0	1	Dnmt3l
Ak4	0	0.38922414548462	0.637	0.097	0	1	Ak4
Efna4	0	0.381849368123024	0.546	0.025	0	1	Efna4
Cldn4	0	0.374482888339808	0.667	0.123	0	1	Cldn4
Rpp25	0	0.372843847157201	0.62	0.078	0	1	Rpp25
Rbpms2	0	0.371459674701545	0.689	0.161	0	1	Rbpms2
Htra1	0	0.34124683190541	0.456	0.04	0	1	Htra1
Bend4	0	0.339741454736275	0.604	0.138	0	1	Bend4
Smco4	0	0.333110883458796	0.609	0.113	0	1	Smco4
Mpped2	0	0.326133630506464	0.429	0.034	0	1	Mpped2
Cgn	0	0.308151959053626	0.584	0.097	0	1	Cgn
Erf	0	0.283098611216663	0.571	0.1	0	1	Erf
Bmp8b	0	0.281663813418113	0.51	0.068	0	1	Bmp8b
Irx4	0	0.281357842041821	0.466	0.038	0	1	Irx4
Mgarp	0	0.279591339091996	0.53	0.087	0	1	Mgarp
Ak1	0	0.277521397861627	0.408	0.004	0	1	Ak1
Eva1b	0	0.274583151106085	0.493	0.07	0	1	Eva1b
Slc24a5	0	0.271982991453424	0.38	0.045	0	1	Slc24a5
Fhl1	0	0.265209092841543	0.465	0.029	0	1	Fhl1
Rgs19	0	0.254012685911805	0.482	0.063	0	1	Rgs19
Cdkn2a	7.99663063530512e-304	0.525694633425557	0.83	0.316	1.51208288682985e-299	1	Cdkn2a
Gm1673	4.17501373128192e-301	0.787394702666536	0.632	0.172	7.89453346448098e-297	1	Gm1673
Tmem54	1.22320012059449e-298	0.531508256206145	0.858	0.308	2.31294910803212e-294	1	Tmem54
Dut	1.35638901029456e-295	0.704891565608811	0.996	0.888	2.56479597956599e-291	1	Dut
Ybx1	1.09788693094203e-294	0.681657068508682	1	0.975	2.07599439771829e-290	1	Ybx1
Rangrf	1.09857348279763e-294	0.718990889924904	0.976	0.666	2.07729259862204e-290	1	Rangrf
Rpl13a	1.07574814299692e-293	0.571125860774691	1	0.991	2.03413216359287e-289	1	Rpl13a
Sumo2	4.62925252249376e-293	0.59540573539038	1	0.989	8.75345359478344e-289	1	Sumo2
Cks1b	1.20593239666974e-291	0.677948439747123	0.999	0.941	2.28029756886281e-287	1	Cks1b
Mrpl42	1.60422514552103e-289	0.669160111013022	0.995	0.929	3.03342932766571e-285	1	Mrpl42
Hmga2	7.93171790492766e-289	0.507504065969567	0.769	0.256	1.49980853864277e-284	1	Hmga2
Nudt4	9.38497377917016e-289	0.581011731581978	0.905	0.439	1.77460469190329e-284	1	Nudt4
Gng2	4.15617173685645e-287	0.60944165066021	0.879	0.413	7.85890513722185e-283	1	Gng2
Bspry	4.26733063005828e-286	0.348589967058058	0.695	0.191	8.06909548837719e-282	1	Bspry
Ncoa3	4.74811860014872e-284	0.304686886083955	0.546	0.116	8.97821746102121e-280	1	Ncoa3
Gsto1	9.55230285019623e-284	1.23439399202912	0.897	0.538	1.80624494594361e-279	1	Gsto1
Anp32a	9.33868559199252e-283	0.587686679394808	0.892	0.431	1.76585205858987e-278	1	Anp32a
Pabpc1	7.85838667534388e-282	0.615853456653291	1	0.983	1.48594233644077e-277	1	Pabpc1
Dctpp1	1.47940031106593e-281	0.661186956296333	0.998	0.877	2.79739804819457e-277	1	Dctpp1
Ppp1cc	1.53620501644411e-280	0.69227499926486	0.989	0.866	2.90481006559417e-276	1	Ppp1cc
Hmgn1	2.13849404621554e-280	0.742887121685126	1	0.933	4.04367839198897e-276	1	Hmgn1
Scd2	1.78183126421616e-270	0.567626454836989	0.883	0.387	3.36926473750634e-266	1	Scd2
Ddah2	7.61147734371249e-263	0.344668097252581	0.679	0.183	1.43925425092259e-258	1	Ddah2
Rnf149	1.71267381786485e-261	0.316825165570144	0.603	0.159	3.23849492220064e-257	1	Rnf149
Rpl36a	4.5548615928304e-261	0.395065212858107	1	0.999	8.61278778588301e-257	1	Rpl36a
Polr1d	3.22802816360685e-257	0.536363634804875	1	0.986	6.10387845456419e-253	1	Polr1d
Sh3bp1	5.18861728423618e-256	0.394966398751426	0.751	0.267	9.81115642276219e-252	1	Sh3bp1
Npm1	9.17278171268779e-251	0.583779608129798	1	0.997	1.73448129405213e-246	1	Npm1
Ppp2r5a	7.98402441262817e-249	0.25242287753863	0.531	0.123	1.50969917618386e-244	1	Ppp2r5a
Rplp1	5.55800454909546e-245	0.427207216590604	1	1	1.05096308018846e-240	1	Rplp1
Rplp0	9.93188679059632e-244	0.450580021660837	1	1	1.87802047323386e-239	1	Rplp0
Egfl7	1.54505545523072e-243	0.390978865860562	0.776	0.278	2.92154536029577e-239	1	Egfl7
Pgam1	1.07240387501696e-241	0.566697413815585	0.998	0.953	2.02780848726957e-237	1	Pgam1
Hnrnpab	1.19481007022863e-241	0.525160559747545	0.999	0.958	2.25926636179532e-237	1	Hnrnpab
Sord	2.53545348842793e-241	0.307698652837067	0.553	0.144	4.79428900126838e-237	1	Sord
Timm8a1	1.96328294473988e-240	0.622539748964724	0.989	0.803	3.71237172020864e-236	1	Timm8a1
Dnajc21	2.29976331464951e-240	0.495321066617078	0.858	0.431	4.34862245167076e-236	1	Dnajc21
Gldc	2.8071552207281e-239	0.263380658275686	0.517	0.12	5.30804980687476e-235	1	Gldc
Zmynd19	6.36801900595334e-238	0.480847916786734	0.854	0.408	1.20412871383572e-233	1	Zmynd19
Hras	1.23936967105602e-235	0.574053394860228	0.955	0.632	2.34352411099983e-231	1	Hras
Srm	5.69762767668536e-234	0.718092598281724	0.981	0.762	1.07736441738443e-229	1	Srm
Rpl12	1.49474811881779e-233	0.367309832779285	1	0.999	2.82641921787256e-229	1	Rpl12
Clcn5	1.01329934252855e-232	0.285796786832821	0.534	0.133	1.91604772678723e-228	1	Clcn5
Sumo1	6.44857901606934e-232	0.628316177193472	0.977	0.868	1.21936180614855e-227	1	Sumo1
Nudt19	7.86657385729372e-231	0.495369136371793	0.87	0.447	1.48749045067567e-226	1	Nudt19
Nap1l1	9.2304930407966e-229	0.487041715529191	1	0.97	1.74539392908423e-224	1	Nap1l1
Pclaf	1.15286776736077e-227	0.571432288551591	0.84	0.386	2.17995766130249e-223	1	Pclaf
H2afz	5.15991759347611e-227	0.478051729077584	1	0.98	9.75688817750397e-223	1	H2afz
Bri3	8.01561425271735e-227	0.576910183736666	0.962	0.685	1.51567249904632e-222	1	Bri3
Emc6	6.59695697517806e-225	0.540274267890106	0.992	0.903	1.24741859443642e-220	1	Emc6
Parp1	1.14860743746178e-221	0.448003766506113	0.871	0.424	2.17190180349647e-217	1	Parp1
Hmga1-rs1	1.7035274474895e-221	0.381786513744702	0.735	0.277	3.2212000504579e-217	1	Hmga1-rs1
Cdk4	8.08599563680278e-221	0.507785319962279	0.993	0.932	1.52898091496304e-216	1	Cdk4
Zfp106	4.42656536298347e-218	0.534653131507799	0.943	0.694	8.37019244486544e-214	1	Zfp106
Cmtm7	4.18858490128085e-216	0.438181440083009	0.874	0.427	7.92019518983195e-212	1	Cmtm7
Rps2	1.28550838036869e-215	0.367442227251232	1	1	2.43076779643915e-211	1	Rps2
Srsf2	5.27054623235292e-215	0.545013642036646	0.996	0.934	9.96607587075613e-211	1	Srsf2
Pgk1	1.91077640179357e-213	0.631871518993862	0.994	0.939	3.61308709815146e-209	1	Pgk1
Ssbp3	7.55230280617052e-212	0.384815340020249	0.762	0.313	1.42806493761878e-207	1	Ssbp3
2810004N23Rik	1.26655920971384e-210	0.518003971039389	0.988	0.851	2.3949368096479e-206	1	2810004N23Rik
Mif	1.27256302792191e-209	0.443643428011772	1	0.994	2.40628942949754e-205	1	Mif
Psmb10	3.7994498951697e-209	0.413245714229915	0.842	0.397	7.18437980677638e-205	1	Psmb10
Mybl2	1.0744668613806e-206	0.482669765220344	0.943	0.559	2.03170938818457e-202	1	Mybl2
Zfp428	1.30288772608262e-206	0.399753247790931	0.716	0.285	2.46363040124963e-202	1	Zfp428
Fem1b	5.9853780958577e-206	0.511975925054339	0.916	0.612	1.13177514414573e-201	1	Fem1b
H3f3a	1.22237967728898e-204	0.468507509245188	0.998	0.971	2.31139773178573e-200	1	H3f3a
Rac3	1.52140034843136e-203	0.294686839099412	0.626	0.197	2.87681591884885e-199	1	Rac3
Dpy30	1.88578365748761e-198	0.467853794140502	0.985	0.889	3.56582831794333e-194	1	Dpy30
S100a10	1.34621087688485e-197	0.321962586330206	0.938	0.448	2.54555014710157e-193	1	S100a10
Rpl27a	2.77533866347421e-195	0.274671200654804	1	1	5.24788787876339e-191	1	Rpl27a
Rps6ka6	3.818815885607e-195	0.357046353069531	0.686	0.259	7.22099895809427e-191	1	Rps6ka6
Bnip3	1.02391662992617e-194	0.432295475049261	0.763	0.348	1.9361239555274e-190	1	Bnip3
Ckb	3.98499847766693e-194	0.5297089238241	0.853	0.411	7.53523362142039e-190	1	Ckb
Tlcd1	2.37737587781212e-193	0.316987293892022	0.658	0.238	4.49538004735493e-189	1	Tlcd1
Rps16	4.47906710170135e-193	0.266500258732438	1	1	8.46946798260708e-189	1	Rps16
Rpl39	1.86705968623507e-192	0.320406562965539	1	1	3.53042316070189e-188	1	Rpl39
Tspan4	2.83041239715998e-192	0.374895252397309	0.765	0.313	5.35202680178981e-188	1	Tspan4
Ube2s	6.15737130656317e-190	0.466239812414974	0.998	0.967	1.16429734035803e-185	1	Ube2s
Pdk1	1.31340694374778e-189	0.287887575402892	0.638	0.226	2.48352118993267e-185	1	Pdk1
Gatad1	2.82699325107461e-189	0.459223129991812	0.907	0.561	5.34556153845699e-185	1	Gatad1
Akap17b	4.76016598026941e-189	0.30816531376931	0.534	0.159	9.00099785209143e-185	1	Akap17b
Dag1	2.18753303516537e-188	0.362105238045265	0.88	0.466	4.1364062161942e-184	1	Dag1
Phf5a	5.56735191036987e-188	0.447092398692864	0.994	0.938	1.05273057273184e-183	1	Phf5a
Snrpe	1.410872207704e-187	0.405126648907532	1	0.988	2.6678182575475e-183	1	Snrpe
Odc1	2.49502033532686e-187	0.54104500757612	0.999	0.906	4.71783395206955e-183	1	Odc1
Cenpf	2.9264820834193e-187	0.540309867733944	0.961	0.623	5.53368497153755e-183	1	Cenpf
Arglu1	3.57868591727685e-186	0.497622627863479	0.972	0.774	6.7669372009788e-182	1	Arglu1
Tmem167	1.49681526804652e-181	0.404423518583281	0.998	0.972	2.83032799034917e-177	1	Tmem167
Tuba4a	7.29839221229868e-181	0.264751064941674	0.562	0.174	1.38005298342356e-176	1	Tuba4a
Sigmar1	1.20873161808487e-180	0.395929307775206	0.786	0.396	2.28559061663669e-176	1	Sigmar1
Snu13	2.17815120058403e-180	0.400812339307462	0.998	0.983	4.11866610518434e-176	1	Snu13
Rbm38	5.48667892945663e-180	0.468116543802182	0.931	0.578	1.03747611877095e-175	1	Rbm38
Paics	2.76592801041865e-179	0.457220755049278	0.93	0.662	5.23009327490063e-175	1	Paics
Utf1	4.21870897359448e-179	0.543333448356529	0.983	0.683	7.9771567981698e-175	1	Utf1
Ptprf	1.07219374223588e-178	0.443442529757543	0.888	0.47	2.02741114719383e-174	1	Ptprf
Rps26	1.215750363139e-178	0.367345576684987	1	1	2.29886236165954e-174	1	Rps26
Cebpz	8.98374404830775e-178	0.450157091757551	0.969	0.791	1.69873616209451e-173	1	Cebpz
Mdk	1.10091083351098e-177	0.409490510655463	0.917	0.432	2.08171229508592e-173	1	Mdk
Mrpl36	5.9284078580924e-176	0.461808639015473	0.964	0.825	1.12100264188669e-171	1	Mrpl36
Denr	6.60363585406776e-175	0.42466312704411	0.995	0.927	1.24868150364567e-170	1	Denr
Hmgn2	1.56539126936381e-174	0.430955223407606	0.995	0.946	2.95999835124002e-170	1	Hmgn2
Ppp5c	2.69014264068868e-174	0.362559015132599	0.769	0.352	5.08679071927822e-170	1	Ppp5c
Tipin	2.69543157107049e-174	0.473709765044275	0.975	0.834	5.09679155773719e-170	1	Tipin
Mt1	2.19297523547539e-172	0.735789098030869	1	0.808	4.14669687276041e-168	1	Mt1
Aldoa	3.79054848533447e-172	0.557148081857879	0.996	0.971	7.16754813091895e-168	1	Aldoa
Ppil1	7.26698647507566e-172	0.450079568854817	0.964	0.777	1.37411447257206e-167	1	Ppil1
1810022K09Rik	2.75441116734761e-171	0.480634921376773	0.964	0.806	5.20831607633759e-167	1	1810022K09Rik
Chchd4	4.05103896676915e-171	0.480359445248095	0.985	0.826	7.66010958226378e-167	1	Chchd4
Rps12	9.89973038484273e-170	0.293067280957915	1	1	1.87194001846991e-165	1	Rps12
1110008F13Rik	1.13799568259601e-168	0.436542670204155	0.987	0.925	2.1518360362208e-164	1	1110008F13Rik
Tead2	1.36869345590092e-168	0.423752599716047	0.905	0.509	2.58806245576305e-164	1	Tead2
Tmem189	2.23946139696357e-168	0.347210917024421	0.782	0.38	4.23459755551841e-164	1	Tmem189
Set	1.07841814139508e-167	0.414600029326799	1	0.977	2.03918086356396e-163	1	Set
Lbr	2.10182144481481e-165	0.393472479721184	0.789	0.414	3.97433417000032e-161	1	Lbr
Mrpl18	1.56431579690206e-164	0.437232029006589	0.993	0.941	2.95796474036211e-160	1	Mrpl18
Gcsh	8.70723723754202e-164	0.441279735234564	0.954	0.75	1.64645148924682e-159	1	Gcsh
Cdc34	1.82705722130644e-163	0.44387659915673	0.992	0.925	3.45478249976835e-159	1	Cdc34
Rnf7	1.84616580340133e-163	0.408423761989563	0.986	0.929	3.49091491765157e-159	1	Rnf7
Nhp2	5.81329793285162e-163	0.435490454814709	0.999	0.964	1.09923650612291e-158	1	Nhp2
Cnn3	2.87019760300787e-160	0.333585922437759	0.765	0.365	5.42725664752759e-156	1	Cnn3
Dek	6.54371467879139e-160	0.443391554422049	0.986	0.88	1.23735100861266e-155	1	Dek
Cldn7	2.29550765008155e-159	0.379936966232791	0.874	0.409	4.34057541553921e-155	1	Cldn7
Prdx6	2.41278549438419e-159	0.44217219138487	0.977	0.849	4.56233609133107e-155	1	Prdx6
Trim71	3.53421141274244e-159	0.361216991512539	0.753	0.37	6.68284036035467e-155	1	Trim71
Cebpb	9.72489249438933e-159	0.626867128356279	0.739	0.346	1.83887992176408e-154	1	Cebpb
Yrdc	5.7294103639728e-158	0.438671921466452	0.963	0.689	1.08337420572362e-153	1	Yrdc
Mrps24	1.49771930426765e-157	0.416599866810093	0.98	0.917	2.8320374324397e-153	1	Mrps24
Lmo4	1.47115790536321e-156	0.394365530481024	0.687	0.306	2.7818124832513e-152	1	Lmo4
Mak16	2.49521456807575e-155	0.423635927004364	0.964	0.782	4.71820122677444e-151	1	Mak16
Hells	9.62079554352641e-155	0.469238028698653	0.924	0.636	1.81919622932541e-150	1	Hells
Lsm3	8.60160440218374e-154	0.401651353197925	0.995	0.922	1.62647737640892e-149	1	Lsm3
Ctage5	1.27375299414499e-153	0.328679088699981	0.734	0.354	2.40853953662876e-149	1	Ctage5
Btf3	1.49015168949901e-153	0.314006875221166	1	0.996	2.81772782967367e-149	1	Btf3
Tpr	3.88502698666394e-153	0.45702967824735	0.977	0.895	7.34619752908284e-149	1	Tpr
Tcf7l1	8.50642480446978e-153	0.268404124255513	0.687	0.264	1.60847986627719e-148	1	Tcf7l1
Mrpl51	8.27806789404259e-152	0.386523389214523	0.992	0.937	1.56529985808451e-147	1	Mrpl51
Ung	1.39864939619888e-151	0.394430413780004	0.884	0.525	2.64470614327246e-147	1	Ung
Fkbp3	1.46285850542625e-150	0.477813057656181	0.991	0.892	2.7661191479105e-146	1	Fkbp3
Grb10	4.09246124311349e-150	0.292810247244037	0.689	0.299	7.7384349646033e-146	1	Grb10
Guk1	1.91168458029579e-149	0.398671580848383	0.917	0.684	3.6148043728813e-145	1	Guk1
Nudcd2	2.00117286330402e-149	0.399445892533164	0.961	0.827	3.78401776722158e-145	1	Nudcd2
Rpl37	1.01305038509472e-148	0.257058177875371	1	1	1.91557697317561e-144	1	Rpl37
Celf1	9.51848519114437e-148	0.404415529323088	0.954	0.745	1.79985036479349e-143	1	Celf1
Snrpf	1.68183552626179e-147	0.329413452494206	1	0.991	3.18018279660842e-143	1	Snrpf
Acer2	5.34541570363507e-147	0.349484804081766	0.773	0.408	1.01076465540036e-142	1	Acer2
Rps20	5.98533490899875e-147	0.253825250326429	1	1	1.13176697794257e-142	1	Rps20
Tnrc6c	1.50135734686819e-145	0.279153941694504	0.632	0.257	2.83891660719305e-141	1	Tnrc6c
Shmt1	7.42038108071507e-145	0.323739023410573	0.751	0.362	1.40311985855241e-140	1	Shmt1
AU015836	7.54528487166174e-145	0.280139315318412	0.66	0.257	1.42673791638252e-140	1	AU015836
Hnrnpa1	2.2261766465439e-144	0.363316788409522	1	0.968	4.20947742094985e-140	1	Hnrnpa1
Bola2	1.34850616941042e-143	0.373660414550705	0.999	0.938	2.54989031573816e-139	1	Bola2
Fpgs	1.83535674191903e-143	0.265178340965601	0.605	0.244	3.4704760632947e-139	1	Fpgs
Etf1	4.65394616529546e-143	0.373720428764992	0.979	0.9	8.80014680395719e-139	1	Etf1
Slc9a3r1	1.22825781644519e-142	0.37943498995888	0.885	0.509	2.3225127051162e-138	1	Slc9a3r1
Aes	2.93750189760618e-141	0.270149315086036	0.638	0.247	5.55452233818353e-137	1	Aes
Pmm1	4.85428492599533e-140	0.345371272269655	0.847	0.503	9.17896736656458e-136	1	Pmm1
Lmnb1	6.9440928873124e-140	0.394190881271853	0.979	0.799	1.3130585240619e-135	1	Lmnb1
Nedd4	1.80901965469056e-138	0.382917872601843	0.934	0.672	3.42067526505438e-134	1	Nedd4
Pfkl	2.17683865888844e-138	0.310190841402452	0.684	0.32	4.11618422009215e-134	1	Pfkl
Igf2bp1	3.43362847028168e-138	0.391414412530766	0.977	0.804	6.49264807445564e-134	1	Igf2bp1
Ldha	4.68425172487154e-138	0.513473970340971	0.999	0.981	8.85745158655959e-134	1	Ldha
Pin1	8.9212097720517e-138	0.376022353808242	0.998	0.938	1.68691155579726e-133	1	Pin1
Rnf187	1.45663512953521e-137	0.383735767717864	0.93	0.691	2.75435136643813e-133	1	Rnf187
Cdv3	2.36210336731581e-137	0.436794135073585	0.995	0.943	4.46650125725746e-133	1	Cdv3
Rpl36	5.69649719014275e-137	0.270055751436959	1	0.999	1.07715065368409e-132	1	Rpl36
Nudt21	2.7577105982761e-136	0.39640152746595	0.977	0.913	5.21455497028028e-132	1	Nudt21
G3bp2	5.96472059310486e-136	0.400532232515368	0.931	0.746	1.1278690169502e-131	1	G3bp2
Arpc5l	7.73614173697404e-136	0.366888841149716	0.97	0.882	1.46282704104442e-131	1	Arpc5l
Rif1	1.07550835632415e-134	0.337345363919756	0.816	0.463	2.03367875097334e-130	1	Rif1
Morc4	3.29323489542707e-134	0.575750494960551	0.682	0.343	6.22717786376304e-130	1	Morc4
Oaz1	6.95679594005529e-134	0.271942857143691	1	0.997	1.31546054430505e-129	1	Oaz1
Nt5dc2	8.95038468565393e-134	0.345382220495515	0.794	0.436	1.6924282402103e-129	1	Nt5dc2
Snhg6	1.30991528176835e-133	0.376304719706292	0.968	0.843	2.47691880629577e-129	1	Snhg6
Tpi1	7.82615303144724e-133	0.39670021397781	0.995	0.959	1.47984727671636e-128	1	Tpi1
Epcam	2.17503890287567e-132	0.435949456109497	0.954	0.765	4.1127810614476e-128	1	Epcam
Mlf2	9.24001846470769e-132	0.363232810586249	0.969	0.886	1.74719509149158e-127	1	Mlf2
Fbxw2	1.54494191628032e-131	0.348796846339262	0.834	0.544	2.92133066949446e-127	1	Fbxw2
Tmpo	7.87446680690557e-131	0.35430637880456	0.917	0.637	1.48898292851777e-126	1	Tmpo
Park7	8.85051061560894e-131	0.397693935209926	0.961	0.859	1.67354305230549e-126	1	Park7
Chd4	1.30502402583685e-130	0.389102428495086	0.979	0.81	2.46766993045491e-126	1	Chd4
Bri3bp	1.7834609710613e-130	0.369008478254471	0.902	0.634	3.37234635017982e-126	1	Bri3bp
Prelid1	2.10045229564471e-130	0.335801040642692	1	0.973	3.97174524583458e-126	1	Prelid1
Ube2d2a	6.02876411408555e-130	0.34911028601101	0.983	0.926	1.13997900633244e-125	1	Ube2d2a
Cisd1	1.37347772579902e-129	0.360959807347894	0.991	0.907	2.59710903171337e-125	1	Cisd1
Ran	7.80041587298647e-129	0.371582981367721	1	0.991	1.47498063742301e-124	1	Ran
Dkc1	2.14383644956508e-128	0.299704679732839	0.757	0.377	4.05378034248262e-124	1	Dkc1
Rpl8	1.67819514382243e-127	0.261358444021911	1	1	3.17329919745384e-123	1	Rpl8
Fundc2	2.33907982623809e-127	0.272505486092111	0.645	0.29	4.4229660434336e-123	1	Fundc2
Eif4g2	4.17414946500763e-127	0.353472322881729	0.995	0.966	7.89289922338292e-123	1	Eif4g2
Rbm26	2.63661013374287e-126	0.309441075122944	0.776	0.44	4.9855661018944e-122	1	Rbm26
Ptges3	2.24380691499082e-125	0.346081381346891	0.992	0.959	4.24281449555615e-121	1	Ptges3
Tmem97	5.04679499772118e-125	0.375505711509659	0.858	0.582	9.54298466119097e-121	1	Tmem97
Chd1	5.88645953063316e-125	0.376676190342016	0.93	0.737	1.11307063264742e-120	1	Chd1
Taf1d	6.19171193581796e-125	0.371406424938162	0.976	0.84	1.17079080994382e-120	1	Taf1d
Sfr1	1.38406599988622e-124	0.395447381811703	0.934	0.802	2.61713039918486e-120	1	Sfr1
Fam162a	1.71822714607825e-124	0.403605002690369	0.938	0.763	3.24899571051937e-120	1	Fam162a
Dnajc2	1.37821311034403e-122	0.376156791107433	0.994	0.901	2.60606317034953e-118	1	Dnajc2
Tomm5	5.06644899007012e-122	0.281712140708762	0.999	0.97	9.5801483953236e-118	1	Tomm5
U2surp	8.78333883513416e-122	0.357954202739056	0.973	0.84	1.66084154033552e-117	1	U2surp
Srsf9	4.97369838224108e-121	0.374475898973192	0.938	0.748	9.40476627097966e-117	1	Srsf9
Pmf1	7.00090754771566e-121	0.348242993259978	0.888	0.624	1.32380160819755e-116	1	Pmf1
Mtdh	9.34044887384253e-121	0.361194584532716	0.991	0.905	1.76618547755488e-116	1	Mtdh
Lamtor5	5.24694576530871e-120	0.353147032103235	0.968	0.853	9.92144974762224e-116	1	Lamtor5
Raly	5.30029559755809e-120	0.346140938895102	0.985	0.924	1.00223289454226e-115	1	Raly
Tmem183a	5.95796829990771e-120	0.337048682341204	0.916	0.677	1.12659222582955e-115	1	Tmem183a
Cd63	6.54194583320202e-120	0.261047733699327	0.935	0.63	1.23701653760017e-115	1	Cd63
Bcas2	8.55065852683332e-119	0.360023693762709	0.961	0.845	1.61684402083891e-114	1	Bcas2
Ankrd37	3.1531593729341e-117	0.321764171949122	0.769	0.437	5.96230905828108e-113	1	Ankrd37
Serbp1	5.67191335338549e-117	0.325219917041951	0.999	0.982	1.07250209599166e-112	1	Serbp1
Rwdd1	6.30553883691396e-117	0.346328160800912	0.991	0.939	1.19231433867206e-112	1	Rwdd1
Npm3	1.8069854930912e-116	0.35543566930869	0.989	0.91	3.41682886888615e-112	1	Npm3
Polr3g	4.91908931600688e-116	0.279307242735724	0.763	0.417	9.30150598763741e-112	1	Polr3g
Anp32e	6.42490146888373e-116	0.357967224346782	0.902	0.68	1.21488461875122e-111	1	Anp32e
Lyar	2.8878252657408e-115	0.384379240763562	0.992	0.929	5.46058879498928e-111	1	Lyar
Csnk2a1	4.13174445227062e-115	0.355206400672887	0.96	0.795	7.81271558479852e-111	1	Csnk2a1
Dgat2	4.97939900538137e-115	0.282449370893728	0.719	0.373	9.41554557927563e-111	1	Dgat2
Top2a	1.00261308414335e-113	0.409395892353693	0.95	0.698	1.89584108080666e-109	1	Top2a
Mpp6	1.03973951810609e-113	0.343188299788025	0.896	0.631	1.9660434547868e-109	1	Mpp6
Hacd1	1.15610212269704e-113	0.277606149700912	0.698	0.362	2.18607350380784e-109	1	Hacd1
Smarca5	1.4767913321511e-113	0.360248252316539	0.962	0.826	2.79246472996451e-109	1	Smarca5
Rrs1	2.13275960240863e-113	0.345645148593797	0.917	0.66	4.03283513219448e-109	1	Rrs1
Pkm	3.96121778302323e-113	0.413091887823974	0.999	0.982	7.49026670591863e-109	1	Pkm
Hspa4	2.74588855125511e-112	0.340165122344067	0.976	0.858	5.19220066156829e-108	1	Hspa4
Hk2	5.44110512446205e-112	0.260106794555792	0.715	0.348	1.02885856798453e-107	1	Hk2
Txnl4a	7.56039891756572e-112	0.333126465365644	0.979	0.915	1.4295958313225e-107	1	Txnl4a
Ube2c	9.03837186073414e-112	0.402894722938798	0.972	0.739	1.70906573514622e-107	1	Ube2c
Polr2h	1.45024027771731e-111	0.352026454042618	0.961	0.799	2.74225934113566e-107	1	Polr2h
Ncl	2.11698002686645e-111	0.374394077263926	1	0.989	4.00299753280178e-107	1	Ncl
Pcbp2	2.50595513005739e-111	0.296837401559231	0.999	0.976	4.73851055542552e-107	1	Pcbp2
Lsm10	2.83872866852208e-111	0.268072706729446	0.734	0.393	5.36775203930841e-107	1	Lsm10
Eif5a	2.58329982622909e-110	0.346350079746097	1	0.993	4.88476164141659e-106	1	Eif5a
Srsf3	3.07455889258491e-109	0.335915933694771	1	0.972	5.8136834099888e-105	1	Srsf3
Lsm12	6.13431666411804e-109	0.335927276601836	0.961	0.853	1.15993793801808e-104	1	Lsm12
Traf4	8.79963013721438e-109	0.312375819335635	0.673	0.354	1.66392206264587e-104	1	Traf4
C1qbp	2.56129396765784e-108	0.353695450505852	0.998	0.948	4.8431507634442e-104	1	C1qbp
Esx1	7.78370868118924e-108	0.253388873466178	0.491	0.187	1.47182147452607e-103	1	Esx1
Srsf1	5.46956402365688e-107	0.331189723123978	0.977	0.84	1.03423986123328e-102	1	Srsf1
Cenpa	7.29635267469713e-107	0.348772082872344	0.982	0.795	1.37966732725848e-102	1	Cenpa
Hspe1	8.62310046929574e-107	0.291757134403665	1	0.998	1.63054206773913e-102	1	Hspe1
Clns1a	2.84622956957671e-106	0.334144256543807	0.944	0.82	5.3819354931126e-102	1	Clns1a
Mrpl33	3.16484143769931e-106	0.316613363634942	0.985	0.942	5.98439867454563e-102	1	Mrpl33
Eef1b2	4.17239681329401e-106	0.254837137183345	1	0.998	7.88958513425763e-102	1	Eef1b2
Klf9	4.20490717077906e-106	0.259200943653118	0.638	0.304	7.95105896922612e-102	1	Klf9
Ranbp1	2.05369994815272e-105	0.302796999638293	0.999	0.987	3.88334123196198e-101	1	Ranbp1
Pfas	3.65917566029978e-105	0.296002660490983	0.703	0.365	6.91913525606086e-101	1	Pfas
Rbm17	5.58722850971131e-105	0.31890882588569	0.988	0.893	1.05648903890131e-100	1	Rbm17
Selenoh	4.27840383358397e-104	0.270437090571555	1	0.964	8.09003380892394e-100	1	Selenoh
Gar1	2.77951733742957e-103	0.320739499797196	0.987	0.849	5.25578933334557e-99	1	Gar1
Ccdc58	3.82357563320987e-102	0.33673127945826	0.93	0.778	7.22999916483654e-98	1	Ccdc58
Atrx	9.48647661550998e-102	0.382710259609739	0.819	0.554	1.79379786322678e-97	1	Atrx
Nop58	1.12806870010479e-101	0.360393512147114	0.962	0.836	2.13306510502815e-97	1	Nop58
Fam220a	2.59304732229593e-101	0.294152365321037	0.865	0.603	4.90319318172937e-97	1	Fam220a
Tcof1	5.96036298465656e-101	0.312335674282224	0.93	0.684	1.12704503676871e-96	1	Tcof1
Trim28	1.08676405503724e-100	0.354011388086033	0.955	0.806	2.05496215166992e-96	1	Trim28
Cbx5	1.93321187324535e-100	0.332172813810475	0.948	0.775	3.65551033111964e-96	1	Cbx5
Thyn1	3.95308672563731e-100	0.315568814346636	0.854	0.598	7.47489168950759e-96	1	Thyn1
Sys1	4.09524559552049e-100	0.295754112358393	0.954	0.821	7.7436998965697e-96	1	Sys1
Rp9	1.19907430721489e-99	0.328324936339125	0.94	0.788	2.26732960751264e-95	1	Rp9
Sltm	2.02788646182453e-99	0.317141422453151	0.93	0.76	3.83453051066399e-95	1	Sltm
Wdr12	2.96890296396603e-99	0.32061426220308	0.853	0.597	5.61389861456336e-95	1	Wdr12
Aggf1	3.70839612587719e-99	0.294814523802746	0.848	0.575	7.01220623442117e-95	1	Aggf1
Rrp1b	3.8573189828623e-99	0.292797851923276	0.829	0.54	7.29380446469432e-95	1	Rrp1b
Pigyl	2.15892805189611e-98	0.319366154144271	0.785	0.513	4.08231705333036e-94	1	Pigyl
Cdk2ap1	2.65152922478996e-97	0.254813612478161	0.796	0.472	5.01377661115533e-93	1	Cdk2ap1
Tdg	7.31960105518533e-97	0.269421703497148	0.802	0.521	1.38406336352499e-92	1	Tdg
Sephs2	1.63344514283655e-96	0.27257455582587	0.734	0.426	3.08868142058963e-92	1	Sephs2
Topbp1	2.07638438839792e-96	0.286332779316475	0.845	0.562	3.92623524002163e-92	1	Topbp1
Phlda2	2.63547834913392e-96	0.295819367250592	0.999	0.833	4.98342601037733e-92	1	Phlda2
Alg13	2.63606967014611e-96	0.281779644668163	0.62	0.315	4.98454413927929e-92	1	Alg13
Stard3nl	2.87879293735888e-95	0.288910834376317	0.82	0.568	5.44350956525191e-91	1	Stard3nl
Cnbp	3.77075253086163e-95	0.293848967666375	0.999	0.973	7.13011596060625e-91	1	Cnbp
Plp2	3.84522354141449e-95	0.33185832057991	0.969	0.872	7.27093319446065e-91	1	Plp2
Lsm8	7.89109652288036e-95	0.319182820549741	0.973	0.863	1.49212744151145e-90	1	Lsm8
Phf3	8.74984282037794e-95	0.285251018693608	0.841	0.576	1.65450777890527e-90	1	Phf3
Cdca7	8.83406651862651e-95	0.25549192516073	0.749	0.419	1.67043363800709e-90	1	Cdca7
Clcn3	1.09677486387e-94	0.250928307545145	0.716	0.398	2.07389159009179e-90	1	Clcn3
Ddx21	1.14632090611343e-94	0.327412083789639	0.981	0.836	2.16757820136988e-90	1	Ddx21
Mki67	5.77903239177422e-94	0.26907930802886	0.84	0.516	1.09275723496059e-89	1	Mki67
Prrc2c	5.80233495734555e-94	0.349072911766277	0.974	0.881	1.09716351708447e-89	1	Prrc2c
Coprs	1.06981410056382e-93	0.278134359025715	0.77	0.49	2.02291148275612e-89	1	Coprs
Epb41l4aos	1.37382460826269e-92	0.253959093775147	0.781	0.476	2.59776495176392e-88	1	Epb41l4aos
Cpne3	1.6859121103548e-92	0.306770484971382	0.737	0.467	3.18789120946989e-88	1	Cpne3
Zfp706	4.05787754070243e-92	0.250574462716008	0.998	0.986	7.67304064171423e-88	1	Zfp706
Wapl	4.8994108099699e-92	0.286131951015808	0.905	0.703	9.26429590057208e-88	1	Wapl
Mapk14	9.12696185805571e-92	0.262448706565578	0.725	0.437	1.72581721773975e-87	1	Mapk14
Lage3	1.94703356003681e-91	0.295506406840515	0.896	0.696	3.68164575867361e-87	1	Lage3
Mcm4	3.53727161248926e-91	0.257005778267756	0.77	0.47	6.68862689205595e-87	1	Mcm4
Strap	1.10925397290615e-90	0.311761109536429	0.97	0.891	2.09748833736825e-86	1	Strap
Dhfr	1.18572546065081e-90	0.262618289635255	0.773	0.49	2.24208827354461e-86	1	Dhfr
Cks2	2.54317993603012e-90	0.369978575894518	0.998	0.905	4.80889894103935e-86	1	Cks2
Amd1	1.33097985038787e-89	0.288804763548551	0.798	0.551	2.51674979909842e-85	1	Amd1
Sumo3	1.53805099325765e-89	0.302423916135096	0.967	0.885	2.90830062315089e-85	1	Sumo3
Afdn	1.645443696293e-89	0.280088092579397	0.845	0.567	3.11136948532043e-85	1	Afdn
Pebp1	3.16889247551674e-89	0.280188945432643	0.991	0.954	5.99205878195461e-85	1	Pebp1
Ppa1	5.7653967912148e-89	0.403899974772282	0.947	0.819	1.09017887925081e-84	1	Ppa1
Zranb2	3.36288926877162e-88	0.302417521934894	0.922	0.76	6.35888731832026e-84	1	Zranb2
Snrpd2	3.81612154726871e-88	0.271484613302607	1	0.982	7.2159042337304e-84	1	Snrpd2
Pabpc4	1.70418696596545e-87	0.280889315660535	0.905	0.69	3.22244713394406e-83	1	Pabpc4
Cnpy2	3.26550753474331e-87	0.286862401122398	0.923	0.715	6.17474819744612e-83	1	Cnpy2
Srsf7	4.96643660794637e-87	0.318480710046775	0.993	0.928	9.39103498196578e-83	1	Srsf7
Anp32b	6.31608630893807e-87	0.276942931215321	1	0.991	1.1943087601571e-82	1	Anp32b
Zcrb1	3.5359467341958e-86	0.281546288864905	0.979	0.92	6.68612167969083e-82	1	Zcrb1
Ddx18	5.18406584135144e-86	0.314243031265131	0.948	0.84	9.80255009941143e-82	1	Ddx18
Ndufs6	8.10069347380411e-86	0.2753394296325	0.995	0.955	1.53176012896162e-81	1	Ndufs6
Prpf4b	1.17878155798848e-85	0.302218502848733	0.916	0.737	2.22895804800042e-81	1	Prpf4b
Cacybp	1.39865090637297e-85	0.314725700513365	0.991	0.936	2.64470899886064e-81	1	Cacybp
Selenof	2.54848143043824e-85	0.280955218148119	0.993	0.927	4.81892353681567e-81	1	Selenof
9130401M01Rik	3.12560430541919e-85	0.269445611238605	0.894	0.673	5.91020518111715e-81	1	9130401M01Rik
Higd1a	3.72737545522914e-85	0.276046447333877	0.999	0.969	7.04809424829278e-81	1	Higd1a
Skp1a	8.00768868428533e-85	0.29359110984591	0.981	0.905	1.51417385331151e-80	1	Skp1a
Rps4x	4.54307906358608e-84	0.31697810298031	1	0.999	8.59050820133493e-80	1	Rps4x
Dbf4	8.35975026572218e-84	0.272711291574144	0.885	0.644	1.58074517774541e-79	1	Dbf4
Ago2	1.06931271016561e-83	0.275622246223878	0.856	0.628	2.02196340365216e-79	1	Ago2
Jtb	3.97861643413913e-83	0.271925585652039	0.899	0.709	7.52316581531369e-79	1	Jtb
Srrm2	1.83482261201063e-82	0.306571141335154	0.996	0.953	3.4694660770509e-78	1	Srrm2
Cdc26	2.36927323229744e-82	0.279789693635068	0.963	0.854	4.48005875495124e-78	1	Cdc26
Mrps12	3.00949346624722e-82	0.275727068628615	0.985	0.912	5.69065119532687e-78	1	Mrps12
Yae1d1	1.25002645738297e-81	0.255430502272545	0.832	0.587	2.36367502826545e-77	1	Yae1d1
Sdhd	2.15612506850415e-81	0.297761932314384	0.9	0.697	4.07701689203449e-77	1	Sdhd
Bcor	4.66342309151334e-81	0.262561077149598	0.813	0.515	8.81806672374257e-77	1	Bcor
Sac3d1	1.30475193417671e-80	0.2557620117051	0.752	0.492	2.46715543233474e-76	1	Sac3d1
Dtl	2.6604948496979e-80	0.265746023692404	0.788	0.482	5.03072971129377e-76	1	Dtl
Adipor1	3.51089253238062e-80	0.254379483331388	0.916	0.727	6.63874668947852e-76	1	Adipor1
Lsm2	5.3447437406935e-80	0.268827897538944	0.992	0.939	1.01063759392773e-75	1	Lsm2
Mt2	6.34152661671323e-80	0.340339380458592	1	0.866	1.1991192679543e-75	1	Mt2
Glo1	7.77385141946797e-80	0.262160085445566	0.874	0.661	1.4699575649072e-75	1	Glo1
Eif6	1.05993717922758e-79	0.303692443891462	0.979	0.888	2.00423521220143e-75	1	Eif6
Uhrf1	1.45414911978543e-79	0.253360941680874	0.878	0.621	2.74965057060226e-75	1	Uhrf1
Hat1	7.82722393389025e-79	0.38730631067704	0.96	0.826	1.48004977365931e-74	1	Hat1
1810058I24Rik	2.50147061756524e-78	0.262379457099855	0.983	0.919	4.73003079075411e-74	1	1810058I24Rik
Mcm6	3.31230016264314e-78	0.265697532884207	0.868	0.625	6.26322837754192e-74	1	Mcm6
Srrm1	4.0031404041728e-78	0.273022362995849	0.988	0.916	7.56953819025035e-74	1	Srrm1
Hnrnpf	6.19756015988462e-78	0.255273330593831	0.995	0.971	1.17189665063258e-73	1	Hnrnpf
Ndufaf4	8.52690479253825e-77	0.273641872203324	0.864	0.643	1.61235242722106e-72	1	Ndufaf4
Eno1	9.50275298274218e-77	0.340923162252586	0.986	0.893	1.79687556150672e-72	1	Eno1
Cdca3	1.42305063598085e-76	0.275964628296659	0.942	0.749	2.69084644757618e-72	1	Cdca3
Bola3	9.35891566935706e-76	0.250125022518502	0.912	0.724	1.76967736391873e-71	1	Bola3
Kpnb1	1.44711625484611e-75	0.262663869831757	0.974	0.862	2.7363521262885e-71	1	Kpnb1
Prc1	2.08311891070928e-75	0.285219060091323	0.734	0.465	3.93896954826018e-71	1	Prc1
Sfxn1	3.35004374857073e-75	0.271304257060382	0.937	0.78	6.33459772417239e-71	1	Sfxn1
Abce1	9.43626223082015e-75	0.261025781968803	0.899	0.71	1.78430282522578e-70	1	Abce1
Pbdc1	1.35327507125476e-74	0.286705057957921	0.924	0.825	2.55890783223563e-70	1	Pbdc1
Ube2v2	5.34924423546519e-74	0.260896953255843	0.926	0.751	1.01148859248411e-69	1	Ube2v2
Timm17a	6.16898318028066e-74	0.254288993630229	0.992	0.947	1.16649302955927e-69	1	Timm17a
Gemin6	7.70985537688538e-74	0.2697395325075	0.846	0.629	1.45785655321526e-69	1	Gemin6
Bptf	2.55644148872878e-73	0.271641408637843	0.841	0.617	4.83397521103724e-69	1	Bptf
Rsl1d1	1.305339014795e-72	0.280002531205484	0.975	0.88	2.46826554307587e-68	1	Rsl1d1
Mkrn1	3.28158870133979e-71	0.270567327537587	0.954	0.85	6.2051560753634e-67	1	Mkrn1
Snrpd1	5.34463015842737e-71	0.250894109451739	0.999	0.976	1.01061611665703e-66	1	Snrpd1
Rras2	6.74616006350897e-71	0.297129837833405	0.764	0.535	1.27563140640891e-66	1	Rras2
Mrto4	7.28880070545032e-71	0.272817816267753	0.953	0.82	1.3782393253936e-66	1	Mrto4
Chic2	7.39932546182477e-71	0.250960854775121	0.91	0.716	1.39913845157645e-66	1	Chic2
Isyna1	9.39545213141843e-71	0.276940398173343	0.846	0.596	1.77658604352991e-66	1	Isyna1
Phb2	1.35820583061211e-70	0.250756899567	0.999	0.969	2.56823140510444e-66	1	Phb2
Gspt1	1.8224665845584e-70	0.267094598395458	0.968	0.883	3.44610206474148e-66	1	Gspt1
Ppm1g	1.48658710979355e-69	0.26831394261556	0.964	0.827	2.81098756590862e-65	1	Ppm1g
Wdr77	5.15808532623886e-69	0.252348013274159	0.922	0.742	9.75342354338506e-65	1	Wdr77
Ndufv3	4.82119240409441e-68	0.253012714073891	0.976	0.875	9.11639271690212e-64	1	Ndufv3
Hmgb2	5.11711484591576e-68	0.25962756238385	1	0.952	9.6759524621421e-64	1	Hmgb2
Cenpw	6.00844397829235e-67	0.251506819564639	0.961	0.806	1.1361366718553e-62	1	Cenpw
Tomm70a	6.85859181842709e-67	0.25279528938156	0.966	0.868	1.29689112694638e-62	1	Tomm70a
Ppp1r2	2.07257484227577e-66	0.25443921781414	0.892	0.742	3.91903176925926e-62	1	Ppp1r2
E2f4	2.25259323439903e-66	0.25304117616051	0.845	0.658	4.25942854692513e-62	1	E2f4
Hnrnpd	1.88695056517416e-64	0.26658402137653	0.948	0.828	3.56803482368782e-60	1	Hnrnpd
Bclaf1	5.11427145390671e-64	0.257506600006461	0.932	0.807	9.67057589219219e-60	1	Bclaf1
Akr1b3	7.53190511044379e-64	0.269110746727142	0.824	0.621	1.42420793733382e-59	1	Akr1b3
Fkbp4	3.56520412673437e-62	0.266358705443437	0.977	0.884	6.74144448324201e-58	1	Fkbp4
Ccne1	2.73633537402356e-61	0.254025978468943	0.934	0.675	5.17413655874116e-57	1	Ccne1
Gapdh	6.47544969764382e-61	0.3357292063033	1	0.999	1.22444278332747e-56	1	Gapdh
Oxct1	1.21486265782603e-59	0.262619691424438	0.682	0.458	2.29718379968325e-55	1	Oxct1
Pcgf5	9.5825460905755e-59	0.285979707278406	0.833	0.655	1.81196364026692e-54	1	Pcgf5
Gm29666	3.76575333892461e-57	0.309970157889662	0.575	0.318	7.12066298857255e-53	1	Gm29666
Slc25a4	4.96395304294508e-57	0.288445447457356	0.996	0.981	9.38633880890484e-53	1	Slc25a4
Tuba1b	3.03192578181477e-56	0.296834834159941	0.999	0.979	5.73306846083356e-52	1	Tuba1b
Pim3	1.89382145657814e-53	0.274012915155544	0.823	0.615	3.5810269922436e-49	1	Pim3
Rps12-ps3	1.82561937103268e-51	0.303678979065115	0.976	0.843	3.45206366868569e-47	1	Rps12-ps3
Gga2	2.38865238666563e-46	0.267582719693443	0.856	0.7	4.51670279794603e-42	1	Gga2
Wfdc2	6.06435088173043e-33	0.276508050211466	0.778	0.554	1.14670810822641e-28	1	Wfdc2
Cldn31	0	0.891082684938366	0.903	0.193	0	2	Cldn3
Bcam	0	0.850474502147188	0.915	0.104	0	2	Bcam
Ddah21	0	0.823981658423597	0.896	0.19	0	2	Ddah2
Cldn41	0	0.599797806468076	0.829	0.133	0	2	Cldn4
Rhox4d	0	0.530425001045756	0.73	0.121	0	2	Rhox4d
Erf1	0	0.445125505862627	0.725	0.108	0	2	Erf
Irx41	0	0.371911725026561	0.555	0.047	0	2	Irx4
Tbx3	1.86217407257916e-306	0.28028308886906	0.422	0.036	3.52118495383994e-302	2	Tbx3
Crb3	2.42271752854468e-290	0.475040111437123	0.735	0.122	4.58111657472514e-286	2	Crb3
Pcdh1	4.46602212558868e-289	0.25935290085935	0.488	0.052	8.44480123727563e-285	2	Pcdh1
Rab25	1.14960067637506e-288	0.33312541062475	0.521	0.061	2.17377991895761e-284	2	Rab25
Msx2	1.10073316581421e-279	0.283939398924072	0.412	0.038	2.08137634323809e-275	2	Msx2
Crip1	1.61323769165231e-273	1.2348442449557	0.976	0.374	3.05047115114535e-269	2	Crip1
Bcl9l	8.31628817115565e-273	0.559471927565961	0.832	0.179	1.57252693028382e-268	2	Bcl9l
St14	1.29762354290715e-271	0.454270985557464	0.694	0.125	2.45367635728312e-267	2	St14
Epb41l4b	2.37656530886102e-266	0.256347267043203	0.457	0.051	4.4938473425253e-262	2	Epb41l4b
Id31	1.4309522484738e-265	0.942722645957845	0.827	0.197	2.70578760663911e-261	2	Id3
Wnt4	5.4374379754204e-263	0.305196330622436	0.476	0.056	1.02816514677224e-258	2	Wnt4
Pycard	3.53093932804317e-261	0.725344799230688	0.713	0.147	6.67665317539683e-257	2	Pycard
Aes1	2.37444793956048e-243	0.657459961955635	0.87	0.251	4.48984360891491e-239	2	Aes
Cdh11	6.51994214204338e-236	0.767038422273804	0.943	0.311	1.23285585963898e-231	2	Cdh1
Mdk1	1.2674630293892e-232	1.20138339475083	0.993	0.443	2.39664584227204e-228	2	Mdk
Camsap3	2.72655220319109e-232	0.320764815211843	0.585	0.095	5.15563756101403e-228	2	Camsap3
AU0158361	1.92370640568036e-227	0.636509368751984	0.877	0.262	3.637536442501e-223	2	AU015836
Cyba	2.66624622647748e-220	1.09588048055627	0.953	0.4	5.04160498964627e-216	2	Cyba
Ski	6.80105547811366e-201	0.382933794417725	0.678	0.153	1.28601158035651e-196	2	Ski
Cldn71	1.3415745945985e-182	0.799099660393389	0.972	0.419	2.5367834009263e-178	2	Cldn7
Phf19	2.39159555835032e-179	0.35405295706262	0.588	0.125	4.52226804128462e-175	2	Phf19
Aif1l	7.07788490569235e-179	0.563261653625468	0.787	0.238	1.33835725681737e-174	2	Aif1l
Cldn61	1.63410365408774e-174	0.381711726550376	0.555	0.105	3.08992659951451e-170	2	Cldn6
Spint1	1.80274699801978e-174	0.499171488587367	0.839	0.29	3.4088142985556e-170	2	Spint1
Tmem79	3.07041968957104e-170	0.255756259100689	0.488	0.087	5.80585659100988e-166	2	Tmem79
Id11	1.7250065081747e-167	0.378484231876131	0.73	0.184	3.26181480630754e-163	2	Id1
Rhox4e	1.18950529029268e-165	0.354006514735658	0.569	0.126	2.24923555341442e-161	2	Rhox4e
Cxadr	1.44158570596556e-165	0.292910305819994	0.505	0.096	2.72589441141027e-161	2	Cxadr
Bex11	1.36605270970925e-162	0.989331980776472	1	0.796	2.58306906878921e-158	2	Bex1
Pcbd1	1.87623359611363e-157	0.543482893910854	0.758	0.26	3.54777010689127e-153	2	Pcbd1
Vgll1	2.2637325616211e-157	0.35782029553336	0.704	0.195	4.28049190076934e-153	2	Vgll1
Epcam1	5.22440605858838e-157	0.764727575569745	0.995	0.769	9.87882941618477e-153	2	Epcam
Grb7	7.00030088188998e-155	0.384729768929224	0.718	0.221	1.32368689375658e-150	2	Grb7
Anp32a1	3.78117370914252e-149	0.637692888382837	0.898	0.444	7.1498213666176e-145	2	Anp32a
Reep6	1.03344220192059e-148	0.473336323044798	0.699	0.203	1.95413585961164e-144	2	Reep6
Tcf7l11	1.40280891221404e-148	0.474783810429344	0.791	0.273	2.65257137210552e-144	2	Tcf7l1
Chchd10	1.06130319599878e-147	0.705194219640282	0.998	0.938	2.00681821331409e-143	2	Chchd10
Tjp3	1.16088471624698e-147	0.274190023993065	0.5	0.106	2.19511690995141e-143	2	Tjp3
Slc29a1	3.35262728961542e-146	0.537099565219057	0.853	0.375	6.3394829419338e-142	2	Slc29a1
Dgat21	2.61898014995951e-141	0.53341746388828	0.841	0.379	4.95222956555843e-137	2	Dgat2
Cox4i1	3.52825573973351e-139	0.462803440514804	1	0.999	6.67157877826209e-135	2	Cox4i1
Cic	1.12180957503698e-138	0.325783487991466	0.635	0.179	2.12122972543743e-134	2	Cic
Cyc1	3.37719117888833e-136	0.614457927631596	1	0.907	6.38593080015994e-132	2	Cyc1
Ptprf1	5.12602142148956e-136	0.548941528512357	0.927	0.48	9.69279390589461e-132	2	Ptprf
Egfl71	1.89022005407518e-135	0.495561329756449	0.77	0.292	3.57421710025077e-131	2	Egfl7
Minos1	3.86434381111167e-134	0.549442176656736	1	0.994	7.30708771243106e-130	2	Minos1
Sall41	6.97827632844951e-133	0.469475150301355	0.78	0.287	1.31952227094652e-128	2	Sall4
Spint2	5.03624103402322e-131	0.59368903764296	0.993	0.801	9.5230281712345e-127	2	Spint2
Wfdc21	4.33466893197278e-130	0.859648443588612	0.919	0.556	8.19642548346732e-126	2	Wfdc2
Fam195a	1.21506964723377e-129	0.545473303204931	0.886	0.475	2.29757519595433e-125	2	Fam195a
Uqcr11	1.32337324020652e-129	0.499252123994574	1	0.989	2.5023664599065e-125	2	Uqcr11
Fkbp41	1.29928315735397e-128	0.6084845778085	0.995	0.887	2.45681452224062e-124	2	Fkbp4
Rbm381	8.10836514004677e-127	0.601876188213895	0.957	0.587	1.53321076433144e-122	2	Rbm38
Sh3glb2	6.40456105496254e-125	0.478735207591872	0.834	0.369	1.21103844988287e-120	2	Sh3glb2
Sdc41	1.61491542762647e-122	0.307083474072663	0.611	0.168	3.0536435820989e-118	2	Sdc4
Bspry1	1.65632248325654e-122	0.358899001308348	0.652	0.206	3.1319401835898e-118	2	Bspry
Mtss1l	8.85907456720486e-122	0.367309925215952	0.637	0.199	1.67516240991277e-117	2	Mtss1l
Iffo2	5.73192613593109e-120	0.395385407597711	0.735	0.285	1.08384991304321e-115	2	Iffo2
Rcc2	1.43987964900124e-118	0.536913479310507	0.927	0.562	2.72266842829645e-114	2	Rcc2
Nme1	2.71863674565757e-118	0.473239519229943	1	0.986	5.1406702223639e-114	2	Nme1
Zfp593	3.74658983392049e-116	0.555221533297706	0.957	0.727	7.08442671696025e-112	2	Zfp593
Mdh1	9.96407711282902e-116	0.607110539036765	0.976	0.806	1.88410734126484e-111	2	Mdh1
Mrpl34	3.04217431167281e-115	0.518793515361376	0.983	0.89	5.75244740594212e-111	2	Mrpl34
Atp6v1f	1.43746439983509e-114	0.459597808405148	1	0.971	2.71810143364817e-110	2	Atp6v1f
1700017B05Rik	2.84525412570963e-114	0.487601503619212	0.877	0.474	5.38009102630435e-110	2	1700017B05Rik
Nedd41	8.43132563903106e-114	0.512950958707631	0.96	0.679	1.59427936508438e-109	2	Nedd4
Comtd1	1.31747241969177e-112	0.441241714022832	0.801	0.374	2.49120859839516e-108	2	Comtd1
Ndufs61	1.4141574416047e-112	0.456114687402364	1	0.956	2.67403030633033e-108	2	Ndufs6
Rps6ka61	2.63181276743652e-112	0.422231958060603	0.706	0.27	4.97649476194571e-108	2	Rps6ka6
Mmp15	3.90029194506319e-112	0.359830860549922	0.656	0.22	7.37506203891999e-108	2	Mmp15
Phlda21	4.30148203066347e-111	1.0610913763319	0.981	0.838	8.13367237178155e-107	2	Phlda2
Utf11	1.25597636163315e-110	0.627686168597693	0.983	0.691	2.37492570221212e-106	2	Utf1
Ndufb10	1.2765038924055e-107	0.465385102821534	0.991	0.947	2.41374121014955e-103	2	Ndufb10
Abhd11	1.85872933502066e-107	0.43314244019635	0.872	0.48	3.51467129959057e-103	2	Abhd11
Psme1	2.72730489217139e-107	0.538166339168818	0.879	0.514	5.15706082060689e-103	2	Psme1
Cmtm71	8.06385632641018e-107	0.469126057011176	0.863	0.44	1.5247945927609e-102	2	Cmtm7
Smim1	1.59427339896421e-106	0.39022130382015	0.725	0.299	3.01461157010143e-102	2	Smim1
Esrp2	1.75602956639639e-106	0.335117014467969	0.697	0.262	3.32047630709894e-102	2	Esrp2
Kcnk11	2.12975689601382e-106	0.331879116415992	0.628	0.215	4.02715731467253e-102	2	Kcnk1
Psmb101	1.58669224552325e-103	0.485616667050353	0.818	0.41	3.00027636705992e-99	2	Psmb10
Parp11	7.69378063170323e-103	0.434944362618213	0.841	0.437	1.45481697964876e-98	2	Parp1
Rnaseh2a	1.31153548635814e-102	0.417801027389812	0.86	0.458	2.4799824511546e-98	2	Rnaseh2a
Tead21	1.37644349969713e-100	0.483537165996004	0.917	0.519	2.60271701357731e-96	2	Tead2
Dctpp11	1.4884528529039e-100	0.520424879601971	0.993	0.881	2.81451549955599e-96	2	Dctpp1
Syngr1	5.56693914284313e-100	0.516093393638709	0.964	0.547	1.05265252252021e-95	2	Syngr1
Atp5a1	7.27353273450468e-100	0.419998275903479	0.998	0.981	1.37535230476749e-95	2	Atp5a1
Cep170b	3.00975294197699e-99	0.409401326235783	0.82	0.342	5.69114183798429e-95	2	Cep170b
Lrrfip1	3.14919957688578e-99	0.306702116944942	0.664	0.242	5.95482147993331e-95	2	Lrrfip1
Gpc1	1.43577013458257e-98	0.291116917526079	0.581	0.188	2.71489774748218e-94	2	Gpc1
Lsr	3.16482626507127e-98	0.415949316263507	0.908	0.446	5.98436998462327e-94	2	Lsr
Tmem1891	3.86951304518337e-98	0.375255981970608	0.799	0.391	7.31686221713723e-94	2	Tmem189
Tcof11	6.92455050078734e-98	0.469429518576999	0.955	0.69	1.30936325419388e-93	2	Tcof1
Tmem9	8.86572563300435e-98	0.344513222443233	0.706	0.298	1.67642005994479e-93	2	Tmem9
Mrpl361	4.21303869620681e-97	0.438765512652418	0.974	0.829	7.96643487065746e-93	2	Mrpl36
Ndufs7	4.50005934112091e-96	0.461759906527623	0.988	0.943	8.50916220812553e-92	2	Ndufs7
Bex31	2.3413479640689e-95	0.473634158270789	0.995	0.912	4.42725486525788e-91	2	Bex3
Adsl	5.81810441750468e-95	0.409502889126412	0.86	0.502	1.10014536430596e-90	2	Adsl
Alpl	1.19206094377807e-94	0.47155613761952	0.87	0.434	2.25406803858996e-90	2	Alpl
Ddt	9.19718455100721e-93	0.471661315249654	0.981	0.85	1.73909562674995e-88	2	Ddt
Trim711	2.0226421869078e-92	0.413912069745355	0.78	0.38	3.82461411122397e-88	2	Trim71
Atp5o	2.66317903333799e-92	0.4527461743203	0.998	0.979	5.03580523413881e-88	2	Atp5o
Rhox6	2.69111241236179e-92	0.568871077528859	1	0.951	5.08862446053491e-88	2	Rhox6
Hat11	3.0384890440642e-92	0.526597213612744	0.995	0.829	5.745478933421e-88	2	Hat1
Ndufv31	6.66074266390008e-92	0.457938699201401	0.976	0.878	1.25947983031687e-87	2	Ndufv3
Endog	1.20813512097973e-89	0.408494267060409	0.81	0.416	2.28446270026058e-85	2	Endog
Apoc11	1.3100807091664e-89	0.478454238587778	0.773	0.348	2.47723161296275e-85	2	Apoc1
Rcor2	1.89085195091899e-89	0.328153181671781	0.697	0.289	3.57541195399271e-85	2	Rcor2
Shmt2	6.62523216783904e-88	0.467979048416421	0.927	0.676	1.25276515061668e-83	2	Shmt2
Cox5b	1.28445876392438e-86	0.359313285626111	1	0.994	2.4287830767046e-82	2	Cox5b
Rhox9	1.22065360113866e-85	0.557369027690816	1	0.918	2.30813389439308e-81	2	Rhox9
Atp5g1	1.30297484636447e-85	0.355702663323527	1	0.995	2.46379513699057e-81	2	Atp5g1
Pclaf1	3.57179840060429e-85	0.414194883394702	0.81	0.4	6.75391359570264e-81	2	Pclaf
Cluh	5.08183074903918e-84	0.361307272523732	0.81	0.444	9.60923376335819e-80	2	Cluh
Chd41	5.46072280675434e-84	0.459866228120783	0.979	0.815	1.03256807552918e-79	2	Chd4
Hspd1	1.11967743049446e-83	0.41104129593991	1	0.974	2.11719805332197e-79	2	Hspd1
Tlcd11	1.20929930876214e-83	0.306662336765116	0.626	0.251	2.28666406293833e-79	2	Tlcd1
Usp2	2.86936788742454e-83	0.284844411177556	0.578	0.214	5.42568773833107e-79	2	Usp2
Cenpx	4.16530670837193e-82	0.438296440888081	0.976	0.864	7.87617845486049e-78	2	Cenpx
Uqcrc1	7.08526653840025e-82	0.466292380314452	0.993	0.893	1.3397530497461e-77	2	Uqcrc1
Grb101	7.84759374304743e-82	0.349103824332443	0.685	0.31	1.48390150087284e-77	2	Grb10
Map3k4	1.26002985184502e-81	0.409921825145865	0.763	0.409	2.38259044685375e-77	2	Map3k4
Vps36	1.31606848515439e-81	0.450625042682174	0.931	0.691	2.48855389857844e-77	2	Vps36
Scarb1	2.16459885259522e-81	0.314838211001985	0.773	0.364	4.09303997037231e-77	2	Scarb1
Peg10	6.77981487160222e-81	0.449001491823778	0.995	0.924	1.28199519407126e-76	2	Peg10
Fasn	1.23923623832316e-80	0.363575596572791	0.839	0.471	2.34327180304527e-76	2	Fasn
Clic1	6.93107551923486e-79	0.478187196710406	0.974	0.751	1.31059706993212e-74	2	Clic1
Desi2	1.6939585444302e-78	0.425915576355718	0.962	0.789	3.20310621166307e-74	2	Desi2
Cnpy21	2.87572400255075e-78	0.418216466660235	0.95	0.72	5.43770651642321e-74	2	Cnpy2
Tmed1	1.2505602626799e-77	0.314559241198329	0.756	0.365	2.36468440070142e-73	2	Tmed1
Atp5g3	4.68437937583726e-77	0.337270708360462	0.998	0.985	8.85769296177067e-73	2	Atp5g3
Mdh2	1.10170448956275e-76	0.466467179076944	1	0.95	2.08321301931421e-72	2	Mdh2
Stat6	1.29533687624628e-76	0.278659908539658	0.692	0.31	2.4493524992941e-72	2	Stat6
2410015M20Rik	1.37141724018428e-76	0.392653508539362	0.995	0.949	2.59321285946446e-72	2	2410015M20Rik
Fkbp8	1.50672748673991e-76	0.386910616059175	0.931	0.706	2.84907100467649e-72	2	Fkbp8
Ung1	1.94996478674216e-76	0.432683531381721	0.886	0.535	3.68718841525075e-72	2	Ung
Ndufb6	2.2648521684472e-75	0.402424050901165	0.991	0.925	4.28260896531681e-71	2	Ndufb6
Mybl21	3.83371395010965e-75	0.405158816667588	0.908	0.57	7.24916970826234e-71	2	Mybl2
Gata2	9.32862931875783e-75	0.434408061639287	0.976	0.827	1.76395051788392e-70	2	Gata2
Dcaf4	1.10952126596919e-74	0.286433761470084	0.678	0.316	2.09799376182114e-70	2	Dcaf4
Smarcd2	1.2635240358174e-74	0.35714905249082	0.846	0.531	2.38919759932712e-70	2	Smarcd2
Mpv17l2	2.91314188467544e-74	0.333387552608874	0.844	0.496	5.5084599897328e-70	2	Mpv17l2
Ap1m2	3.57629045820363e-73	0.307192355082169	0.784	0.397	6.76240762741724e-69	2	Ap1m2
Tmem109	9.3486036327423e-73	0.38091018990851	0.903	0.635	1.76772746091524e-68	2	Tmem109
Gas2l1	1.17878804802691e-72	0.381583249548608	0.808	0.459	2.22897032001409e-68	2	Gas2l1
Fam216a	2.34991305025844e-72	0.32489008852449	0.723	0.372	4.44345058673369e-68	2	Fam216a
Prmt1	1.90208275170533e-71	0.439462194866292	0.995	0.899	3.59664827519961e-67	2	Prmt1
Tceal91	2.26555786479889e-71	0.418070186870783	0.993	0.854	4.28394336654822e-67	2	Tceal9
Echdc2	4.41546641437604e-71	0.274821158450697	0.595	0.248	8.34920544294366e-67	2	Echdc2
Cmtm8	5.73982955031051e-71	0.372695184298335	0.879	0.549	1.08534436966821e-66	2	Cmtm8
Smarca4	6.9146585459447e-71	0.379293974045692	0.936	0.744	1.30749278445268e-66	2	Smarca4
Cuedc2	2.00009747373255e-70	0.280271902190657	0.661	0.301	3.78198431308087e-66	2	Cuedc2
Wdr18	2.97881353619916e-70	0.383560098077572	0.955	0.787	5.63263851559898e-66	2	Wdr18
Cdt1	3.04835511362074e-70	0.384070484516018	0.898	0.624	5.76413468434546e-66	2	Cdt1
Mkrn11	5.40418967683022e-70	0.358901371421288	0.981	0.852	1.02187822599183e-65	2	Mkrn1
Vamp8	5.87246087533468e-70	0.341416727154306	0.986	0.877	1.11042362691703e-65	2	Vamp8
Sf3b5	7.31786239064604e-70	0.329807112905998	0.995	0.958	1.38373459944726e-65	2	Sf3b5
Gadd45gip1	1.78550394620676e-69	0.402109266955751	0.974	0.896	3.37620941188236e-65	2	Gadd45gip1
Suclg1	1.93773827111395e-69	0.399130180426171	0.981	0.861	3.66406929684938e-65	2	Suclg1
Dpy301	2.48895347697592e-69	0.371208691249183	0.988	0.892	4.70636212961377e-65	2	Dpy30
Uhrf11	2.66061533564159e-69	0.373987982437499	0.908	0.627	5.03095753816468e-65	2	Uhrf1
Mrpl49	4.69298377707734e-69	0.373016168668386	0.95	0.785	8.87396302407554e-65	2	Mrpl49
Ctnnb1	3.8817224418615e-68	0.375639320391674	0.979	0.857	7.33994896531592e-64	2	Ctnnb1
Ssbp31	4.66888990272805e-68	0.294657961549094	0.685	0.327	8.82840391706847e-64	2	Ssbp3
Slc25a41	6.73007860401402e-68	0.374126529647495	1	0.981	1.27259056323301e-63	2	Slc25a4
Echs1	1.39932153694953e-67	0.320540118322098	0.841	0.523	2.64597709421786e-63	2	Echs1
Tmem41a	1.51580311737437e-67	0.31098792203477	0.72	0.38	2.86623211464321e-63	2	Tmem41a
Ppp1ca	4.37623671617914e-67	0.326810271829678	1	0.967	8.27502600662313e-63	2	Ppp1ca
Atp5c1	6.070555382058e-67	0.379480246386423	0.998	0.971	1.14788131719335e-62	2	Atp5c1
Isyna11	8.39042226883257e-67	0.402105935126274	0.908	0.601	1.58654494681355e-62	2	Isyna1
Tufm	1.22866322148791e-66	0.350594285457409	0.898	0.65	2.32327928551149e-62	2	Tufm
Ldhb	1.33972460502007e-66	0.359783891318347	0.924	0.556	2.53328525563244e-62	2	Ldhb
Atp5b	1.44975821268463e-66	0.39547325180842	1	0.987	2.74134780436537e-62	2	Atp5b
Plin3	1.63179003341451e-66	0.33531989606719	0.855	0.562	3.0855517741835e-62	2	Plin3
Apex1	1.91721077353701e-66	0.408057180347233	0.964	0.763	3.62525385168114e-62	2	Apex1
Ndufb9	2.77441703193221e-66	0.321093237136323	0.998	0.976	5.24614516568062e-62	2	Ndufb9
Fbl	1.04302139474784e-65	0.350778513166883	0.995	0.898	1.9722491553287e-61	2	Fbl
Vars	4.47898289424122e-65	0.334291541213459	0.867	0.562	8.46930875472071e-61	2	Vars
Slc4a2	7.9354757392371e-65	0.252121850443165	0.609	0.269	1.50051910753234e-60	2	Slc4a2
Nomo1	1.30086949901359e-64	0.331642083229352	0.803	0.471	2.4598141356848e-60	2	Nomo1
Mrpl12	2.53311955321226e-64	0.372673055572719	0.993	0.938	4.78987576316906e-60	2	Mrpl12
Lmnb11	2.63889478850595e-64	0.385249261786274	0.983	0.804	4.9898861555859e-60	2	Lmnb1
Hsp90ab1	2.70859388016449e-64	0.326710443354294	1	0.998	5.12168016800303e-60	2	Hsp90ab1
Cdc20	8.17625732827232e-64	0.458189891217253	0.867	0.575	1.54604849820301e-59	2	Cdc20
Pgp	2.59452644545701e-63	0.382363487728897	0.972	0.807	4.90599005571466e-59	2	Pgp
Dek1	2.84814029783384e-63	0.351373191363621	0.991	0.883	5.385548489174e-59	2	Dek
Shmt11	3.5618374961249e-63	0.287163549383936	0.723	0.373	6.73507852142257e-59	2	Shmt1
Ubqln4	7.26578837696087e-63	0.261088371154069	0.675	0.329	1.37388792419953e-58	2	Ubqln4
Slc35b2	3.78489449384619e-62	0.273496891780973	0.699	0.363	7.15685699841377e-58	2	Slc35b2
Hn1	6.13468559355049e-62	0.410886214415422	0.986	0.915	1.16000769888446e-57	2	Hn1
Pim31	1.10294603257537e-61	0.404162232991817	0.877	0.619	2.08556065299677e-57	2	Pim3
Phlda3	1.44362115526987e-61	0.279276271081607	0.531	0.211	2.72974324249979e-57	2	Phlda3
Bckdk	2.66174653359134e-61	0.357440040630769	0.889	0.668	5.03309652036786e-57	2	Bckdk
Rnaseh2c	4.33082256286197e-61	0.366362398745535	0.936	0.778	8.1891523841157e-57	2	Rnaseh2c
Rpl221	9.81223662480894e-61	0.33694216810495	1	0.986	1.85539582338512e-56	2	Rpl22
Fnbp1l	2.59043523066424e-60	0.262245744166045	0.656	0.317	4.89825397766301e-56	2	Fnbp1l
Fkbp31	5.35604239764695e-60	0.387021949856626	0.988	0.894	1.01277405697106e-55	2	Fkbp3
Etfa	9.56438762341262e-60	0.345063737728068	0.912	0.682	1.80853005571109e-55	2	Etfa
Gart	9.68833993478434e-60	0.348270674511898	0.851	0.573	1.83196819826837e-55	2	Gart
Pex16	2.02739686617763e-59	0.25083944754296	0.595	0.271	3.83360473425529e-55	2	Pex16
Hmgn21	2.29329350462253e-59	0.338468583986085	0.998	0.947	4.33638868789074e-55	2	Hmgn2
Naa10	3.73055314182332e-59	0.347957372693589	0.931	0.722	7.05410293587371e-55	2	Naa10
Npm31	4.79143916374269e-59	0.356368787104981	0.995	0.912	9.06013231472105e-55	2	Npm3
Mybbp1a	5.75910463204462e-59	0.345677522469655	0.943	0.744	1.08898909487332e-54	2	Mybbp1a
Acads	7.5473000019661e-59	0.344273583072333	0.924	0.713	1.42711895737177e-54	2	Acads
Coa7	1.14307642574364e-58	0.31777164614086	0.846	0.57	2.16144321343866e-54	2	Coa7
Timm50	1.89714536288402e-58	0.32798346941662	0.936	0.714	3.58731216667739e-54	2	Timm50
Atox1	2.32521334396076e-58	0.313549055351366	0.995	0.994	4.39674591209539e-54	2	Atox1
Klhdc3	2.32560302848154e-58	0.294965913750844	0.803	0.509	4.39748276655575e-54	2	Klhdc3
Slc25a3	3.67877541322112e-58	0.339935336007027	0.998	0.985	6.95619642885981e-54	2	Slc25a3
Tcf3	9.65876663973343e-58	0.279950848752424	0.72	0.408	1.82637618390719e-53	2	Tcf3
Gapdh1	9.72753781036399e-58	0.306039155115861	1	0.999	1.83938012456173e-53	2	Gapdh
Atp5l	2.78778588905992e-57	0.259686928189596	1	0.997	5.2714243376234e-53	2	Atp5l
Kif23	2.84591442594976e-57	0.252374396753052	0.68	0.322	5.3813395880284e-53	2	Kif23
Cnih4	5.36097568426304e-57	0.33045435640387	0.948	0.773	1.0137068921373e-52	2	Cnih4
Fbxl18	5.52451938825485e-57	0.267629370169943	0.543	0.243	1.04463137112511e-52	2	Fbxl18
Dtymk	7.14841560890895e-57	0.311807274923959	0.993	0.945	1.35169390748859e-52	2	Dtymk
Mapk141	2.03938181408971e-56	0.303895778506824	0.746	0.444	3.85626707226224e-52	2	Mapk14
Scd21	2.1892256737967e-56	0.322594064065958	0.744	0.404	4.13960682658218e-52	2	Scd2
Ddx39	3.80061558549163e-56	0.356205859924817	0.972	0.829	7.18658401060612e-52	2	Ddx39
Atp5d	4.70891012742131e-56	0.274967579408307	1	0.99	8.90407815994095e-52	2	Atp5d
Nup62cl	1.01175481285583e-55	0.268543663453641	0.974	0.767	1.91312717562908e-51	2	Nup62cl
Ndufb8	1.19415151901117e-55	0.288313268426211	1	0.967	2.25802110729823e-51	2	Ndufb8
Mcm3	1.64406689370762e-55	0.319819296587904	0.919	0.667	3.10876608931173e-51	2	Mcm3
Rtn1	2.02118116128097e-55	0.315081848277958	0.794	0.498	3.82185145786619e-51	2	Rtn1
Dpf2	2.53451680063373e-55	0.27081064046943	0.746	0.451	4.79251781831832e-51	2	Dpf2
Atp5j	4.03699521773712e-55	0.255068576497153	1	0.997	7.63355425721912e-51	2	Atp5j
Uqcrfs1	4.37775712628891e-55	0.312347842667048	0.991	0.931	8.2779009500997e-51	2	Uqcrfs1
Mpc2	6.57297975866763e-55	0.347575119487748	0.957	0.832	1.24288474256646e-50	2	Mpc2
Prpf8	1.16846523330823e-54	0.314260896531687	0.858	0.629	2.20945090966253e-50	2	Prpf8
Mrps241	1.31032449590082e-54	0.302975562540946	0.983	0.919	2.47769258929886e-50	2	Mrps24
Cox6c	1.33484394297297e-54	0.263890268214821	1	0.996	2.52405641176758e-50	2	Cox6c
Ddx46	2.15737516545239e-54	0.323186021934953	0.974	0.849	4.07938070035393e-50	2	Ddx46
Dusp9	3.63723829982821e-54	0.304610128277414	1	0.972	6.87765390114516e-50	2	Dusp9
Prdx2	3.82854397442445e-54	0.312087232428288	0.998	0.968	7.23939380123919e-50	2	Prdx2
Atp5g2	4.47253632569155e-54	0.261713244744441	1	0.994	8.45711893825016e-50	2	Atp5g2
Ap2s1	9.45219773618976e-54	0.318761267045433	0.991	0.939	1.78731606993612e-49	2	Ap2s1
Mcm61	1.15617920529261e-53	0.34031597858196	0.898	0.631	2.1862192592878e-49	2	Mcm6
Eef2	1.34366475843837e-53	0.275670664372214	1	0.994	2.54073569173111e-49	2	Eef2
Atp5f1	1.99744687245526e-53	0.342331474297437	0.998	0.984	3.77697229112565e-49	2	Atp5f1
Ehmt2	2.0982691140451e-53	0.319941283142914	0.851	0.587	3.96761706774788e-49	2	Ehmt2
Ctr9	2.55624572219616e-53	0.297901333075487	0.799	0.52	4.83360503610071e-49	2	Ctr9
Cox7b	3.00483402687681e-53	0.265983252133956	1	0.99	5.68184066142135e-49	2	Cox7b
Ppm1g1	3.04250703295105e-53	0.324072498566566	0.976	0.83	5.75307654860715e-49	2	Ppm1g
Cdca71	5.77120899399095e-53	0.268003541549251	0.761	0.428	1.09127790867375e-48	2	Cdca7
Umps	6.83651866911329e-53	0.31192448379257	0.846	0.577	1.29271731514263e-48	2	Umps
Eif1ax1	8.56998544854849e-53	0.296625118502216	0.744	0.444	1.62049854846603e-48	2	Eif1ax
Ttll12	9.41553067202782e-53	0.335673943437721	0.915	0.697	1.78038269477374e-48	2	Ttll12
Mrps34	1.17370170354743e-52	0.350161996565708	0.917	0.763	2.21935255123784e-48	2	Mrps34
Mif1	2.37713822185437e-52	0.277720150822165	1	0.994	4.49493066370443e-48	2	Mif
Clpp	4.14289910078567e-52	0.327433916782541	0.976	0.852	7.83380790967563e-48	2	Clpp
Ddx3x	6.23423549314167e-52	0.314369840670337	0.995	0.905	1.17883158939816e-47	2	Ddx3x
Sssca1	8.34406193621259e-52	0.347741853712524	0.941	0.756	1.57777867151844e-47	2	Sssca1
Lamtor2	9.46960787180384e-52	0.312257210894663	0.979	0.882	1.79060815247939e-47	2	Lamtor2
Pgls	1.2218673631758e-51	0.33087559134582	0.929	0.767	2.31042899702913e-47	2	Pgls
Aldoa1	1.25926750940876e-51	0.295382115741593	1	0.971	2.38114893354102e-47	2	Aldoa
Mcm2	1.3365553412943e-51	0.281469253258828	0.848	0.548	2.52729249485339e-47	2	Mcm2
Grpel1	1.48337971410125e-51	0.304039540993716	0.981	0.91	2.80492270139405e-47	2	Grpel1
Mrpl28	2.12524873912365e-51	0.323070329360735	0.953	0.841	4.0186328408089e-47	2	Mrpl28
Hspa9	2.31110138243973e-51	0.293025726830832	0.995	0.942	4.37006160405529e-47	2	Hspa9
Arrdc4	3.77607531578784e-51	0.273358992491216	0.713	0.403	7.14018081462322e-47	2	Arrdc4
Ptges2	5.28732882160573e-51	0.262057764765436	0.791	0.494	9.99781006877428e-47	2	Ptges2
Fem1b1	1.03405792104136e-50	0.289113311584432	0.872	0.622	1.95530012289712e-46	2	Fem1b
Nudt41	1.34208162391012e-50	0.298061724817689	0.777	0.456	2.53774214265165e-46	2	Nudt4
Bri3bp1	2.60763194075055e-50	0.296510804276605	0.879	0.642	4.93077123676522e-46	2	Bri3bp
Cdc37	2.64400824014979e-50	0.307575110772109	0.991	0.914	4.99955518129924e-46	2	Cdc37
Hadh	1.52538938041407e-49	0.292385765714371	0.889	0.694	2.88435877942496e-45	2	Hadh
Ndufa6	2.71837437489264e-49	0.289361511447666	0.993	0.946	5.14017410548449e-45	2	Ndufa6
Aco2	2.96093560145035e-49	0.298278364510319	0.908	0.725	5.59883312878247e-45	2	Aco2
Ppif	4.30811328204075e-49	0.316389775474445	0.924	0.731	8.14621140501085e-45	2	Ppif
Stard10	4.76123526853228e-49	0.286069534183304	0.654	0.354	9.00301976926769e-45	2	Stard10
Cdca31	6.20233203030272e-49	0.333051534364997	0.948	0.754	1.17279896360994e-44	2	Cdca3
Cdkn2a1	7.5813723652777e-49	0.254036048000175	0.649	0.335	1.43356170055036e-44	2	Cdkn2a
Trim281	2.58197125478054e-48	0.302640679851627	0.962	0.81	4.88224944566453e-44	2	Trim28
Ndufaf3	3.85029076988903e-48	0.302928161081475	0.886	0.646	7.28051481678316e-44	2	Ndufaf3
Eif3c	4.07778097030824e-48	0.285840497663919	0.998	0.96	7.71067603675584e-44	2	Eif3c
Imp4	7.56691039900367e-48	0.314796001450693	0.967	0.824	1.4308270873476e-43	2	Imp4
Mrpl43	7.65607323993632e-48	0.29839311954034	0.972	0.889	1.44768688893956e-43	2	Mrpl43
Tpi11	1.11954354328282e-47	0.277796224272621	1	0.96	2.11694488599348e-43	2	Tpi1
Imp3	1.64595142859577e-47	0.303546067108209	0.929	0.813	3.11232955633173e-43	2	Imp3
Mtch2	1.65179581422822e-47	0.296520331850211	0.967	0.858	3.12338070512414e-43	2	Mtch2
Slc25a5	1.99055515574227e-47	0.332602380725388	1	0.958	3.76394074399305e-43	2	Slc25a5
Ttc3	2.27432485412452e-47	0.260501227151059	0.775	0.48	4.30052086666406e-43	2	Ttc3
Idh2	4.57247930638988e-47	0.275905163302896	0.836	0.585	8.64610112045263e-43	2	Idh2
Nisch	5.77100007262661e-47	0.291625082036346	0.82	0.591	1.09123840373297e-42	2	Nisch
Ccne11	7.70159884844162e-47	0.331815124288264	0.964	0.681	1.45629532625183e-42	2	Ccne1
Coq5	9.5416621528528e-47	0.276622142699491	0.81	0.571	1.80423289648294e-42	2	Coq5
Stmn1	9.62108142990174e-47	0.382560985582719	0.979	0.829	1.81925028758012e-42	2	Stmn1
Uba1	1.63116187299078e-46	0.286968870940828	0.882	0.68	3.08436398563826e-42	2	Uba1
Wdr46	1.77222239054769e-46	0.267362370463647	0.784	0.498	3.35109531828663e-42	2	Wdr46
Slc9a3r11	2.83156021764626e-46	0.260150288356217	0.855	0.52	5.35419721554731e-42	2	Slc9a3r1
C1qbp1	5.23502418036897e-46	0.306268254978156	1	0.949	9.89890722265968e-42	2	C1qbp
Psmb3	1.53698718464824e-45	0.290641520790309	0.991	0.963	2.90628906745135e-41	2	Psmb3
Ccnd3	1.8303746092855e-45	0.341938017038619	0.993	0.854	3.46105534869795e-41	2	Ccnd3
Mtch1	1.87738259582639e-45	0.302641970711605	0.841	0.619	3.54994275044813e-41	2	Mtch1
Ssrp1	2.17909049492352e-45	0.289263250822184	0.986	0.887	4.12044221685088e-41	2	Ssrp1
Bak1	2.56932289458699e-45	0.260229352628375	0.803	0.526	4.85833266137455e-41	2	Bak1
H3f3a1	3.10687731997769e-45	0.30027397886234	1	0.972	5.87479432434581e-41	2	H3f3a
Cnn31	3.40642248720685e-45	0.255399841314162	0.671	0.378	6.44120428105944e-41	2	Cnn3
Mlf21	3.99303184473357e-45	0.291410888436732	0.976	0.888	7.55042391520671e-41	2	Mlf2
Dnmt1	4.83708003673429e-45	0.272778390250811	0.917	0.725	9.14643464146086e-41	2	Dnmt1
Rad51	9.1622177090444e-45	0.257619726662108	0.865	0.6	1.73248374660321e-40	2	Rad51
Serbp11	1.07573272263466e-44	0.26492949084871	1	0.982	2.03410300522988e-40	2	Serbp1
Exosc4	1.4010502356491e-44	0.310062376677016	0.924	0.779	2.64924589058889e-40	2	Exosc4
Atad3a	2.60352592525852e-44	0.27973922986594	0.893	0.691	4.92300717207133e-40	2	Atad3a
U2af2	2.86604820971298e-44	0.267619515872838	0.95	0.805	5.41941055974628e-40	2	U2af2
Esx11	3.12997502936804e-44	0.250643792487823	0.46	0.196	5.91846978303203e-40	2	Esx1
Nudc	4.36831346221899e-44	0.291255662934956	1	0.937	8.26004392570989e-40	2	Nudc
Lyar1	4.54705785599595e-44	0.312829570771681	0.998	0.931	8.59803169990273e-40	2	Lyar
Ftsj3	4.57853513184046e-44	0.285735762589817	0.889	0.668	8.65755208079712e-40	2	Ftsj3
Tomm40	4.88148298678602e-44	0.297214442417119	0.981	0.907	9.23039617971368e-40	2	Tomm40
Pus1	7.0320475573374e-44	0.27065866580425	0.799	0.549	1.32968987261693e-39	2	Pus1
Ppp1r35	7.68123670379756e-44	0.266988763076954	0.709	0.452	1.45244504832108e-39	2	Ppp1r35
1110004E09Rik	7.74055939504114e-44	0.251515517758046	0.789	0.517	1.46366237600833e-39	2	1110004E09Rik
Ndufb7	8.92305985368496e-44	0.252333855305328	1	0.971	1.68726138773329e-39	2	Ndufb7
Got1	1.67118558168027e-43	0.261045922828544	0.777	0.521	3.16004481639922e-39	2	Got1
Eif61	1.82634415157117e-43	0.294299674919614	0.986	0.891	3.45343415620592e-39	2	Eif6
Cyb5b	2.22805658456958e-43	0.287109423837495	0.981	0.89	4.21303219576261e-39	2	Cyb5b
Mcm7	3.70861377606012e-43	0.290389101275637	0.87	0.629	7.01261778915209e-39	2	Mcm7
Ndufa8	2.46702507937576e-42	0.273258626415388	0.991	0.926	4.66489772259163e-38	2	Ndufa8
Rrp1	3.14878828245602e-42	0.266375041804813	0.858	0.673	5.95404376329609e-38	2	Rrp1
Lpl	3.61018695533793e-42	0.284872141079944	0.806	0.467	6.8265025138485e-38	2	Lpl
Rae1	3.85120644324443e-42	0.272962818054391	0.917	0.754	7.2822462635309e-38	2	Rae1
Higd2a	3.95610769089214e-42	0.290653528729367	0.948	0.844	7.48060403270795e-38	2	Higd2a
Itm2c	5.12213024064779e-42	0.264049531224171	0.581	0.315	9.68543607204091e-38	2	Itm2c
Rrm1	1.16613915157949e-41	0.276539737441831	0.924	0.714	2.20505252172166e-37	2	Rrm1
Gpi1	1.29139601017548e-41	0.267548567810055	0.972	0.879	2.44190071564082e-37	2	Gpi1
Mrpl17	2.33221913589245e-41	0.26028612706709	0.995	0.948	4.40999316405903e-37	2	Mrpl17
Pafah1b3	2.44647562105509e-41	0.280329392675254	0.867	0.648	4.62604075185308e-37	2	Pafah1b3
Trmt6	2.96769821244469e-41	0.278477882187047	0.884	0.693	5.61162054991167e-37	2	Trmt6
Bax	6.71075951367181e-41	0.272119953975388	0.995	0.963	1.2689375164402e-36	2	Bax
Bop1	7.97109544933245e-41	0.269631996435478	0.818	0.573	1.50725443851427e-36	2	Bop1
H2afj	1.33171482252912e-40	0.300491737793443	0.981	0.913	2.51813955792031e-36	2	H2afj
3830417A13Rik	2.59868497818573e-40	0.29522323759545	0.962	0.753	4.9138534252514e-36	2	3830417A13Rik
Sdhb	3.30965514495567e-40	0.287012546717275	0.962	0.883	6.25822691359668e-36	2	Sdhb
Nubp2	1.36113070014082e-39	0.325329669136849	0.863	0.676	2.57376204089628e-35	2	Nubp2
H19	1.65154646391837e-39	0.298389233721736	1	0.99	3.12290920862325e-35	2	H19
Slc38a4	1.77599559973586e-39	0.255766636711264	0.983	0.854	3.35823007954054e-35	2	Slc38a4
Fam207a	2.65108866598105e-39	0.268874457154067	0.891	0.7	5.01294355850356e-35	2	Fam207a
Gins2	6.19728755568775e-39	0.250313939285794	0.756	0.499	1.171845103905e-34	2	Gins2
Pa2g4	8.72993628744575e-39	0.285739983684292	0.981	0.892	1.65074365259312e-34	2	Pa2g4
Hsp90aa1	1.05600297038008e-38	0.289377198493615	1	0.996	1.99679601669169e-34	2	Hsp90aa1
Tsfm	1.15525124241707e-38	0.252790396446894	0.801	0.553	2.18446457428644e-34	2	Tsfm
Kars	1.30486781071613e-38	0.275204570298859	0.886	0.725	2.46737454328313e-34	2	Kars
Celf11	1.47276714559354e-38	0.259778588402238	0.922	0.752	2.78485539560283e-34	2	Celf1
Rangap1	3.04399703716485e-38	0.269346879245511	0.948	0.794	5.75589399757502e-34	2	Rangap1
Mcm5	3.60117911970544e-38	0.261642731536034	0.91	0.688	6.80946959745101e-34	2	Mcm5
Ogdh	5.26748817088225e-38	0.267540128988356	0.893	0.743	9.96029338232125e-34	2	Ogdh
Ndufab1	6.00189566737498e-38	0.260935851011309	0.998	0.969	1.13489845174394e-33	2	Ndufab1
Idh3b	8.71893989520768e-38	0.260114277649579	0.919	0.783	1.64866434478482e-33	2	Idh3b
Wdr43	1.05649944556161e-37	0.284258533597455	0.924	0.771	1.99773480161245e-33	2	Wdr43
Ddx24	1.26557885439253e-37	0.289396688473701	0.957	0.853	2.39308305577083e-33	2	Ddx24
Ndufa1	2.35740311416872e-37	0.270018711462157	0.955	0.906	4.45761354858163e-33	2	Ndufa1
Mvb12a	3.81002004716811e-37	0.26931605880372	0.922	0.777	7.20436690719018e-33	2	Mvb12a
Nhp21	6.03414638502242e-37	0.269045271668604	1	0.965	1.14099673994389e-32	2	Nhp2
Hadhb	6.7856503135112e-37	0.256164902743711	0.9	0.716	1.28309861778183e-32	2	Hadhb
Zfp326	8.64619030880705e-37	0.259769484170597	0.799	0.569	1.63490812549233e-32	2	Zfp326
Sdha	1.44416901195936e-36	0.262886432699698	0.927	0.78	2.73077918471395e-32	2	Sdha
Rfc4	2.70152982644572e-36	0.262635093204967	0.867	0.635	5.10832274882621e-32	2	Rfc4
Tkt	3.0436955911368e-35	0.256279680761012	0.938	0.809	5.75532399328058e-31	2	Tkt
Srpr	3.92703236188561e-35	0.26216206890442	0.879	0.686	7.4256254930895e-31	2	Srpr
Phb	7.984087737221e-35	0.250775959225223	0.953	0.822	1.50971115023112e-30	2	Phb
Eprs	8.1774733234173e-35	0.250870306141362	0.953	0.776	1.54627843072498e-30	2	Eprs
Psmd7	1.03563027012519e-32	0.255458324072615	0.993	0.946	1.95827327777972e-28	2	Psmd7
Igf2	1.16835616217661e-32	0.301763572576252	0.962	0.881	2.20924466705976e-28	2	Igf2
Nolc1	3.15865537669894e-32	0.252975901058999	0.974	0.85	5.97270145180003e-28	2	Nolc1
Prdx1	6.897289821174e-32	0.255916977429822	1	0.989	1.30420853228579e-27	2	Prdx1
Tubb4b	2.38962710246083e-31	0.262700512709604	0.988	0.936	4.51854588804317e-27	2	Tubb4b
Uqcrc2	9.97260368057036e-30	0.267427551904516	0.967	0.862	1.88571962995905e-25	2	Uqcrc2
Psme2	1.12421428281347e-29	0.260584887310209	0.834	0.593	2.12577678737199e-25	2	Psme2
Pf4	2.58327908788719e-28	0.462443034697077	0.412	0.195	4.88472242728588e-24	2	Pf4
Ndrg1	9.93053088142944e-27	0.259021862220135	0.694	0.48	1.87776408436949e-22	2	Ndrg1
Ccng1	2.30591546952892e-25	0.265863724459499	0.685	0.501	4.36025556133223e-21	2	Ccng1
Apoe1	2.31678657932238e-24	0.288457958599792	0.436	0.235	4.38081174284069e-20	2	Apoe
Phlda22	0	1.61994088058284	0.994	0.831	0	3	Phlda2
Cyba1	0	1.03771503360759	0.91	0.376	0	3	Cyba
Dkkl1	0	1.02882867871161	0.987	0.631	0	3	Dkkl1
Tfrc	0	0.935307674501334	0.971	0.569	0	3	Tfrc
Batf3	0	0.803274244499087	0.967	0.492	0	3	Batf3
Elf3	0	0.792238151222945	0.987	0.667	0	3	Elf3
Ccnd31	0	0.726807679599538	0.996	0.847	0	3	Ccnd3
Cep170b1	0	0.725494386717518	0.909	0.312	0	3	Cep170b
Kif26a	0	0.716910959348556	0.939	0.598	0	3	Kif26a
Nudt22	0	0.708876934571212	0.927	0.541	0	3	Nudt22
Cldn72	0	0.689925809763679	0.911	0.397	0	3	Cldn7
Vamp81	0	0.674194465977923	0.996	0.871	0	3	Vamp8
Tfeb	0	0.669390784575035	0.872	0.276	0	3	Tfeb
Hn11	0	0.648922104419696	0.994	0.911	0	3	Hn1
Cotl1	0	0.628085953381661	0.959	0.59	0	3	Cotl1
Dlx3	0	0.561578649751796	0.846	0.328	0	3	Dlx3
Aif1l1	0	0.559681261843983	0.691	0.219	0	3	Aif1l
Reep61	0	0.556756169088375	0.709	0.178	0	3	Reep6
Nacad	0	0.48665305731923	0.752	0.157	0	3	Nacad
Cdh12	0	0.486311043577614	0.808	0.291	0	3	Cdh1
Sgk2	0	0.43487893512069	0.609	0.102	0	3	Sgk2
Vav3	0	0.331276862921179	0.508	0.106	0	3	Vav3
Bcam1	3.77003371124646e-305	0.285977419125096	0.479	0.098	7.12875674459593e-301	3	Bcam
Slc22a18	7.05909054327042e-303	0.31086708780595	0.59	0.139	1.334803430827e-298	3	Slc22a18
Dio3	8.38506581991017e-292	0.37748603022808	0.625	0.156	1.58553209588681e-287	3	Dio3
Gas2l11	1.04072094599826e-289	0.573399265181984	0.827	0.441	1.9678992367881e-285	3	Gas2l1
Bcl9l1	1.93982839864959e-287	0.357424718501924	0.597	0.165	3.66802151900651e-283	3	Bcl9l
Cidea	6.66963672034265e-285	0.558363370410689	0.375	0.064	1.26116160744959e-280	3	Cidea
Ddah22	3.003882403187e-282	0.410436038054853	0.61	0.178	5.68004123618629e-278	3	Ddah2
Lsr1	4.78379351296958e-277	0.531351059547479	0.874	0.426	9.04567515367418e-273	3	Lsr
Stmn11	6.59676823665049e-277	0.686493425722896	0.993	0.821	1.24738290586824e-272	3	Stmn1
Hbegf	1.09036636837304e-266	0.697389965237591	0.672	0.225	2.06177376595658e-262	3	Hbegf
Ndrg11	1.83013912257397e-266	0.606800204982666	0.855	0.457	3.46061006687513e-262	3	Ndrg1
Ddx3x1	3.96779415506315e-258	0.511607094235405	0.988	0.901	7.50270196780891e-254	3	Ddx3x
Bex12	1.07028197015143e-257	0.758599600867679	0.993	0.787	2.02379617735934e-253	3	Bex1
Mtss1l1	4.36343253495838e-254	0.331271921366404	0.58	0.182	8.2508145803528e-250	3	Mtss1l
H2afv	2.71520754638506e-249	0.537064271323038	0.989	0.833	5.1341859494595e-245	3	H2afv
Cldn32	4.54369351417828e-248	0.407573940207521	0.591	0.183	8.59167006595972e-244	3	Cldn3
Sod2	3.01060093656056e-247	0.584931394383772	0.986	0.879	5.69274531094237e-243	3	Sod2
Kif231	2.40583597863275e-246	0.388979360159257	0.733	0.301	4.54919525199666e-242	3	Kif23
Dnmt11	2.04729353372551e-238	0.516910817795485	0.946	0.714	3.87122734292156e-234	3	Dnmt1
Rhox61	5.47289008260181e-238	0.584607005452867	1	0.949	1.03486878571918e-233	3	Rhox6
Prkd2	5.08760992853013e-236	0.290064364389904	0.587	0.175	9.62016161385763e-232	3	Prkd2
Impdh2	5.40999519255665e-230	0.522465150270917	0.992	0.863	1.02297599096054e-225	3	Impdh2
Hspb1	2.98410893518058e-227	0.570797494498377	1	0.972	5.64265158553296e-223	3	Hspb1
Rrm11	1.95860671747836e-226	0.480114530556151	0.945	0.702	3.70352944207984e-222	3	Rrm1
Eif3c1	1.57253356757708e-223	0.431324291440063	0.998	0.959	2.97350372293149e-219	3	Eif3c
Tmem1091	5.55654735966025e-221	0.479788560845709	0.89	0.623	1.05068754023816e-216	3	Tmem109
Crip11	5.06463734724895e-214	0.417895211602517	0.767	0.361	9.57672275991305e-210	3	Crip1
Kif21a	2.04993626555878e-213	0.29952227922993	0.541	0.172	3.87622448454509e-209	3	Kif21a
Grtp1	7.08086259181621e-213	0.329054856043829	0.63	0.25	1.33892030748653e-208	3	Grtp1
Rhox91	9.48522556203824e-212	0.556393835207985	1	0.915	1.79356130152581e-207	3	Rhox9
Rcc21	3.08277292157749e-210	0.47901282196465	0.855	0.55	5.82921531741087e-206	3	Rcc2
Cox4i11	4.411956365614e-209	0.329735413803508	1	0.999	8.34256829173951e-205	3	Cox4i1
Taldo1	8.9888265646754e-208	0.459387120515237	0.987	0.882	1.69969721511447e-203	3	Taldo1
Pgf	9.14294777385447e-208	0.275064268203029	0.478	0.143	1.72883999455814e-203	3	Pgf
Ankrd50	4.53765568486441e-205	0.319009339658617	0.667	0.287	8.58025313451012e-201	3	Ankrd50
Stx3	6.96154220120499e-203	0.394058890696826	0.759	0.368	1.31635801482585e-198	3	Stx3
Mapk13	1.5171741168112e-199	0.437266547352249	0.836	0.504	2.8688245374783e-195	3	Mapk13
Arhgef16	2.93513874455055e-199	0.36135638926295	0.779	0.396	5.55005385207064e-195	3	Arhgef16
Gabarapl1	8.00672609325135e-194	0.389373717396515	0.824	0.493	1.5139918369729e-189	3	Gabarapl1
Ap1m21	5.4894282655751e-189	0.346878272921311	0.745	0.381	1.03799599073759e-184	3	Ap1m2
Pfdn6	8.31675079594938e-189	0.390186765549588	0.989	0.942	1.57261440800607e-184	3	Pfdn6
Fgfbp1	8.91334925429822e-189	0.480159603614624	0.826	0.415	1.68542521049525e-184	3	Fgfbp1
Nr6a1	2.26669412494544e-188	0.418237705207335	0.841	0.52	4.28609192085933e-184	3	Nr6a1
Cenph	2.01237128265905e-183	0.389755695659711	0.841	0.538	3.80519285838001e-179	3	Cenph
Ccne12	1.62827310056249e-179	0.472264497212907	0.95	0.668	3.0789016058536e-175	3	Ccne1
Zbtb10	1.66031928447679e-179	0.427841762869144	0.884	0.64	3.13949773501715e-175	3	Zbtb10
Tead3	7.55437334850519e-178	0.273559971070417	0.608	0.23	1.42845645646885e-173	3	Tead3
2610528J11Rik	7.28769333862276e-177	0.36852338309383	0.837	0.44	1.37802993340018e-172	3	2610528J11Rik
Hsp90ab11	2.84469916968525e-176	0.332291676029926	0.999	0.998	5.37904165995785e-172	3	Hsp90ab1
Pcx	1.20726817688568e-175	0.275782719577772	0.59	0.24	2.28282339567312e-171	3	Pcx
Psenen	3.86359207726242e-174	0.382186587698622	0.987	0.896	7.3056662588955e-170	3	Psenen
Got2	5.86877407913053e-174	0.37640646588421	0.99	0.913	1.10972649062279e-169	3	Got2
Eef21	1.38621824949505e-173	0.34831948459333	1	0.994	2.6212000879702e-169	3	Eef2
Mkrn12	1.44877124526413e-173	0.376045443875893	0.969	0.847	2.73948154766994e-169	3	Mkrn1
Ldoc1	5.02255002874334e-173	0.443742096299691	1	0.916	9.49713984935079e-169	3	Ldoc1
Fus	3.32846105680771e-171	0.400813868221494	0.987	0.911	6.29378701231771e-167	3	Fus
Atp6v1f1	3.4265772000692e-170	0.353095147323867	0.995	0.97	6.47931482761085e-166	3	Atp6v1f
Arhgap29	6.60694756607603e-169	0.305880501690592	0.598	0.267	1.24930771526932e-164	3	Arhgap29
mt-Co3	1.23143824621982e-168	0.402238034652346	1	0.996	2.32852657977705e-164	3	mt-Co3
Nomo11	1.29810624394096e-166	0.374115356647541	0.757	0.458	2.45458909666795e-162	3	Nomo1
Mcm31	1.53297663293352e-166	0.391668868968955	0.892	0.657	2.898705515214e-162	3	Mcm3
Map4k4	1.16336785375878e-165	0.377749604375949	0.949	0.741	2.19981227467248e-161	3	Map4k4
Arid3a	3.69165087564772e-164	0.403358385293641	0.972	0.84	6.98054264076227e-160	3	Arid3a
Epcam2	1.02484192251301e-163	0.440555646748169	0.958	0.761	1.93787359127984e-159	3	Epcam
3830417A13Rik1	8.72769317770837e-163	0.406555564144319	0.972	0.742	1.65031950297288e-158	3	3830417A13Rik
Btg2	5.29686829150474e-162	0.392178071463386	0.923	0.564	1.00158482524063e-157	3	Btg2
Lpl1	2.10386423502097e-161	0.449372933734069	0.794	0.452	3.97819688200116e-157	3	Lpl
Cenpf1	9.71458728162033e-161	0.458664715369135	0.9	0.621	1.83693130908159e-156	3	Cenpf
Minos11	1.42034560618765e-159	0.335801990372242	0.999	0.994	2.68573150674023e-155	3	Minos1
Ubald2	3.73042284660967e-159	0.389908070027721	0.984	0.901	7.05385656065423e-155	3	Ubald2
Cox5b1	2.56246864471154e-157	0.309342543805133	1	0.994	4.84537196028504e-153	3	Cox5b
Nasp	2.61109863922296e-157	0.388927757706593	0.985	0.855	4.93732641690669e-153	3	Nasp
mt-Co1	8.89873016005183e-157	0.342526036587743	1	0.993	1.6826608859642e-152	3	mt-Co1
B3gnt7	3.40880812945146e-156	0.311491517250673	0.702	0.363	6.44571529197977e-152	3	B3gnt7
Prkcz	7.00583835484618e-156	0.307721736591239	0.771	0.417	1.32473397451786e-151	3	Prkcz
Ndufaf31	3.40054117210306e-155	0.390563799739246	0.869	0.636	6.43008330232967e-151	3	Ndufaf3
Lima1	5.87743830722783e-155	0.439788413718761	0.884	0.644	1.11136480951371e-150	3	Lima1
Sox4	1.4749103671807e-154	0.372372204354548	0.765	0.443	2.78890801330199e-150	3	Sox4
Prss8	2.25550075404208e-150	0.373526368549969	0.984	0.829	4.26492637581818e-146	3	Prss8
Mybl22	7.70864869712282e-149	0.35139002745697	0.85	0.558	1.45762838213895e-144	3	Mybl2
Mcm51	1.59593248267629e-148	0.369322558644028	0.892	0.679	3.01774873149259e-144	3	Mcm5
Rfc3	3.06749735283485e-148	0.34407269978483	0.808	0.523	5.80033074447542e-144	3	Rfc3
Tead22	5.81815860406526e-148	0.359467006640933	0.843	0.506	1.1001556104427e-143	3	Tead2
Cdca8	1.11692245161023e-147	0.365797388532232	0.977	0.798	2.11198866374979e-143	3	Cdca8
Dctpp12	1.19821407373397e-147	0.381375978358732	0.993	0.875	2.26570299202356e-143	3	Dctpp1
Tcof12	2.65589383767416e-145	0.375602721661364	0.901	0.681	5.02202965765807e-141	3	Tcof1
Peg3	1.71729852804206e-144	0.362605651006067	0.995	0.889	3.24723978667472e-140	3	Peg3
Pafah1b31	6.05576131542455e-144	0.350838562934356	0.858	0.638	1.14508390713363e-139	3	Pafah1b3
Ap1b1	7.17264942772095e-144	0.29447519428869	0.657	0.353	1.35627628028775e-139	3	Ap1b1
Utf12	1.98458898052327e-143	0.44827152042966	0.948	0.68	3.75265930327144e-139	3	Utf1
Ndufb61	3.3192731822087e-143	0.34573784961482	0.984	0.923	6.27641366023843e-139	3	Ndufb6
Vgll3	4.09331048490951e-143	0.298885549580656	0.623	0.301	7.74004079591539e-139	3	Vgll3
Plxnb1	2.08895562150605e-142	0.284423232137777	0.698	0.359	3.95000618470579e-138	3	Plxnb1
Rtn11	4.98378565833297e-142	0.329018662206798	0.775	0.485	9.42384030134181e-138	3	Rtn1
Auts2	8.13099402545864e-142	0.325568794160874	0.792	0.492	1.53748966027397e-137	3	Auts2
Fasn1	6.11416031646912e-141	0.346937109800174	0.751	0.46	1.15612657424115e-136	3	Fasn
Bop11	2.88413360842631e-140	0.320202746477474	0.823	0.56	5.45360824017331e-136	3	Bop1
Gm9112	6.36320796670643e-140	0.474182916394223	0.981	0.747	1.20321899442452e-135	3	Gm9112
H191	3.68620128915638e-139	0.34102591860976	1	0.989	6.97023801766581e-135	3	H19
Slc25a51	1.37781085633609e-138	0.359501907636288	1	0.956	2.60530254824591e-134	3	Slc25a5
Ubqln1	8.67540944584659e-136	0.351133141954027	0.901	0.751	1.64043317211513e-131	3	Ubqln1
Gkap1	9.09683586306171e-136	0.386283623802222	0.906	0.707	1.72012069334634e-131	3	Gkap1
Ncapd2	1.16013289032053e-135	0.266254873134056	0.597	0.298	2.19369528230709e-131	3	Ncapd2
Tle3	2.82516704131642e-135	0.351455210362263	0.875	0.658	5.34210835842522e-131	3	Tle3
Pcbd11	1.00957542635127e-134	0.28079938738338	0.553	0.252	1.90900617368762e-130	3	Pcbd1
Lig1	1.25089493321923e-134	0.355198991913631	0.925	0.726	2.36531722922424e-130	3	Lig1
Tcf25	7.84432316780342e-133	0.328066529264268	0.972	0.872	1.48328306779995e-128	3	Tcf25
Hnrnpa2b1	1.34975963735415e-132	0.288449022079732	0.999	0.986	2.55226049827295e-128	3	Hnrnpa2b1
Clspn	4.17582991166929e-131	0.327174298641701	0.756	0.483	7.89607677997545e-127	3	Clspn
Serf1	3.07614490998422e-129	0.288572252517137	0.753	0.462	5.81668241028917e-125	3	Serf1
Mcm10	7.7231184503806e-129	0.294601948418243	0.691	0.405	1.46036446778247e-124	3	Mcm10
Srpk1	1.13345071221199e-128	0.338828296243434	0.97	0.871	2.14324195172165e-124	3	Srpk1
Tex19.1	5.58066841139929e-128	0.393455589603604	0.976	0.868	1.05524858991149e-123	3	Tex19.1
Cs	1.08265382151042e-127	0.31817930326575	0.962	0.864	2.04719011109406e-123	3	Cs
Eif3g	1.28250428733872e-127	0.318133053206849	0.996	0.949	2.42508735692878e-123	3	Eif3g
Maged1	2.27875098079862e-127	0.285684931635949	0.893	0.631	4.30889022959212e-123	3	Maged1
Sbsn	1.07938707863677e-124	0.414190751312268	0.941	0.736	2.04101302699427e-120	3	Sbsn
Atp5g31	1.37088260190885e-123	0.266290638304379	0.999	0.984	2.59220191194944e-119	3	Atp5g3
Ctu2	5.67692769055408e-122	0.267121382966701	0.632	0.357	1.07345025700687e-117	3	Ctu2
Slc38a41	2.34957907768332e-120	0.278626168158567	0.982	0.848	4.4428190779914e-116	3	Slc38a4
Plk2	2.50363304283126e-120	0.285122751141281	0.627	0.323	4.73411972068964e-116	3	Plk2
Scarb11	3.65077106362675e-120	0.26435107838795	0.653	0.353	6.90324300421182e-116	3	Scarb1
Ehmt21	1.38066610979069e-119	0.343599369460531	0.785	0.579	2.61070154700322e-115	3	Ehmt2
Unc5b	1.44977421175292e-118	0.348141989513518	0.701	0.441	2.74137805700359e-114	3	Unc5b
Ccdc6	6.4464313613829e-118	0.289501871098754	0.697	0.43	1.21895570612389e-113	3	Ccdc6
Prpf81	8.34230059672251e-118	0.295681259445842	0.829	0.62	1.57744561983426e-113	3	Prpf8
Gle1	9.99902544022283e-118	0.315488915461148	0.739	0.516	1.89071572049173e-113	3	Gle1
Tgm2	1.85906119804612e-117	0.318272061675557	0.933	0.689	3.51529881938542e-113	3	Tgm2
Fnbp1l1	3.25669390793873e-117	0.258258648959011	0.589	0.306	6.15808251052134e-113	3	Fnbp1l
Eif3i	2.80356658089867e-116	0.297725213638416	0.998	0.948	5.30126404782129e-112	3	Eif3i
Kdm6b	7.18250214219042e-116	0.28209013852299	0.69	0.384	1.35813933006679e-111	3	Kdm6b
Trmt61	2.91315971883213e-115	0.318671791940005	0.866	0.686	5.50849371233967e-111	3	Trmt6
Tet3	7.16259753733849e-115	0.259980433934548	0.591	0.311	1.35437556833533e-110	3	Tet3
Suclg11	8.26333675985138e-114	0.314414462132538	0.965	0.857	1.5625143479203e-109	3	Suclg1
Ssrp11	8.99092546195031e-114	0.298375799878897	0.981	0.883	1.70009409560018e-109	3	Ssrp1
Cenpx1	3.72418334170726e-113	0.310116153978749	0.951	0.86	7.04205828083425e-109	3	Cenpx
Commd4	7.4738191938884e-113	0.287979812175891	0.946	0.806	1.41322447137236e-108	3	Commd4
Hnrnpa11	8.09364890487983e-113	0.276901576611037	0.999	0.967	1.53042807142373e-108	3	Hnrnpa1
Zxdc	1.21420509849798e-112	0.287801438590736	0.768	0.518	2.29594042074982e-108	3	Zxdc
Hnrnph1	1.48536779393432e-112	0.303703431270786	0.973	0.892	2.80868196155041e-108	3	Hnrnph1
Senp3	8.19631911593003e-112	0.306130502056342	0.81	0.592	1.54984198163121e-107	3	Senp3
Psma7	1.11505501077517e-110	0.280109913854508	1	0.983	2.10845751987476e-106	3	Psma7
Dek2	5.87876161831224e-110	0.313688348417083	0.98	0.878	1.11161503440666e-105	3	Dek
Atp5a11	3.13745813405461e-109	0.259621539370246	0.999	0.98	5.93261958568387e-105	3	Atp5a1
Ftsj31	5.89340237813397e-109	0.307400501763011	0.859	0.66	1.11438345568135e-104	3	Ftsj3
Hsp90aa11	1.28905382866022e-108	0.288927096261218	1	0.996	2.43747188461361e-104	3	Hsp90aa1
Gm9	5.21936806165242e-108	0.329159667695036	0.915	0.749	9.86930306777856e-104	3	Gm9
Fbl1	6.09700151301161e-108	0.297032681447268	0.982	0.894	1.15288201609537e-103	3	Fbl
Dnaja2	9.18020532310145e-108	0.28068623318219	0.988	0.936	1.73588502454525e-103	3	Dnaja2
Dazap2	1.18085186849064e-107	0.282051754323946	0.867	0.689	2.23287279812896e-103	3	Dazap2
Shmt21	1.90873725455188e-107	0.28389251832501	0.859	0.669	3.60923127463216e-103	3	Shmt2
Imp41	1.99017419095552e-107	0.302892734319299	0.933	0.82	3.7632203776778e-103	3	Imp4
Snrnp200	2.58523176651905e-107	0.266188191923421	0.732	0.492	4.88841474731086e-103	3	Snrnp200
Ebna1bp2	3.72698585499288e-107	0.313276928189248	0.962	0.844	7.04735755320603e-103	3	Ebna1bp2
Sh3glb21	1.01017059059351e-106	0.281918465299439	0.636	0.362	1.91013156975326e-102	3	Sh3glb2
mt-Nd3	1.64849570097956e-106	0.306367195516284	0.984	0.909	3.11714052098226e-102	3	mt-Nd3
Eif2b2	2.78432502850032e-106	0.275363490809095	0.784	0.566	5.26488019639125e-102	3	Eif2b2
Igf21	2.87103633767692e-106	0.350596609205279	0.965	0.877	5.42884261091328e-102	3	Igf2
Peg101	4.01931739286344e-106	0.310074236720147	0.989	0.921	7.60012725816549e-102	3	Peg10
Las1l	1.67081991579202e-105	0.302718618075256	0.982	0.888	3.15935337877113e-101	3	Las1l
2410015M20Rik1	2.75078895300028e-105	0.280655567119819	0.991	0.947	5.20146683122822e-101	3	2410015M20Rik
Fbxl19	3.46108313980881e-105	0.307296465501813	0.829	0.62	6.54456210906448e-101	3	Fbxl19
Wdr461	5.21338002552632e-105	0.270914189231992	0.729	0.489	9.85798029026772e-101	3	Wdr46
Polg	2.37572481576546e-104	0.279312503266535	0.81	0.585	4.49225805413092e-100	3	Polg
Hnrnpa0	2.6547346560702e-104	0.301946323164961	0.898	0.753	5.01983776116313e-100	3	Hnrnpa0
Baz1a	5.14537465950678e-104	0.272245911505368	0.705	0.453	9.72938894366137e-100	3	Baz1a
Gadd45b	1.01279960252585e-103	0.252406464744562	0.56	0.266	1.91510276841613e-99	3	Gadd45b
Mien1	1.5514610145733e-103	0.287794883602514	0.919	0.824	2.93365763245665e-99	3	Mien1
Uchl3	2.20318406658973e-103	0.308026610655986	0.956	0.869	4.16600075151452e-99	3	Uchl3
Gak	1.01646555631848e-102	0.257342224967934	0.738	0.508	1.92203472044262e-98	3	Gak
Hsph1	1.33153794942596e-102	0.314075621073378	0.944	0.819	2.51780510856954e-98	3	Hsph1
Hsbp1	3.12658464422913e-102	0.272930301398816	0.981	0.95	5.91205890377286e-98	3	Hsbp1
Rpa2	4.978741502034e-102	0.294350959659534	0.859	0.644	9.41430230619609e-98	3	Rpa2
Mcm71	5.45978513580439e-102	0.291075704304835	0.835	0.621	1.03239077132925e-97	3	Mcm7
Bag6	7.65812016177385e-102	0.277887421583221	0.794	0.582	1.44807394138982e-97	3	Bag6
Hp1bp3	1.34322476043483e-101	0.275285879684117	0.8	0.587	2.53990369950622e-97	3	Hp1bp3
Wdr181	1.43208749466374e-101	0.286260971086607	0.92	0.781	2.70793424365968e-97	3	Wdr18
Ndufb101	2.4768154577035e-101	0.276019368765553	0.989	0.945	4.68341034897155e-97	3	Ndufb10
Sptan1	2.09776976572812e-99	0.253566565343274	0.699	0.454	3.96667285001531e-95	3	Sptan1
Cdc201	2.39071430852454e-99	0.353252826253107	0.808	0.566	4.52060168598905e-95	3	Cdc20
Prr13	3.09703984007495e-99	0.285742748027431	0.965	0.895	5.85619263359773e-95	3	Prr13
Rangap11	5.4203385669038e-99	0.27597104422499	0.932	0.788	1.02493181961584e-94	3	Rangap1
Rnaseh2a1	1.48799749178241e-98	0.259734780423922	0.69	0.452	2.81365445721137e-94	3	Rnaseh2a
Txlna	1.63992502493913e-98	0.27654093470984	0.807	0.616	3.10093422965741e-94	3	Txlna
Poldip3	1.98762482780541e-98	0.268152225644588	0.856	0.692	3.75839978689725e-94	3	Poldip3
Hmgb21	1.09789397865073e-97	0.313568761931955	1	0.951	2.07600772423067e-93	3	Hmgb2
Ndufa11	1.50230623652258e-97	0.288070512228195	0.958	0.903	2.84071086264055e-93	3	Ndufa1
Tubb2b	3.61221818714429e-96	0.25518273919606	0.508	0.253	6.83034337007113e-92	3	Tubb2b
Slc39a6	1.72103434557971e-95	0.276001524714793	0.686	0.443	3.25430384405668e-91	3	Slc39a6
Gtf2f1	3.12738196637098e-95	0.273384957029977	0.815	0.619	5.91356656021089e-91	3	Gtf2f1
Urod	5.12028560179341e-95	0.300262887425152	0.714	0.475	9.68194804443116e-91	3	Urod
Usp9x	5.00993774072097e-94	0.274782995330452	0.921	0.783	9.47329127392929e-90	3	Usp9x
Tubb4b1	2.50892089321225e-93	0.300334697623668	0.996	0.933	4.74411851697504e-89	3	Tubb4b
Brd2	3.01855473155782e-93	0.29882585623057	0.928	0.826	5.70778514190268e-89	3	Brd2
Ddx241	1.4710909248555e-92	0.281905751485837	0.94	0.849	2.78168582980927e-88	3	Ddx24
Uqcrc11	3.7665361925426e-92	0.274020879693386	0.981	0.889	7.1221432864788e-88	3	Uqcrc1
Desi21	1.39787414428551e-91	0.300118545303614	0.895	0.786	2.64324021942947e-87	3	Desi2
Mdk2	3.25360594555442e-91	0.255261097457348	0.738	0.437	6.15224348244885e-87	3	Mdk
Ddx461	5.20544519893415e-91	0.277818333707302	0.948	0.845	9.84297632666458e-87	3	Ddx46
Nudc1	1.38335021899371e-90	0.265371234245051	0.989	0.934	2.6157769290952e-86	3	Nudc
Emc8	6.38141375839385e-90	0.26124872544176	0.952	0.859	1.20666152757469e-85	3	Emc8
Tmem147	7.97961353462044e-90	0.267595393861139	0.976	0.892	1.50886512326138e-85	3	Tmem147
Dync1h1	1.99967484798552e-89	0.258080481811194	0.762	0.556	3.78118517005583e-85	3	Dync1h1
Siva1	4.31405346965705e-88	0.255514154543673	0.991	0.948	8.15744370577452e-84	3	Siva1
Mdh21	8.82496247291291e-88	0.261743817268123	0.996	0.948	1.6687121540031e-83	3	Mdh2
Slc2a1	1.27973607221042e-87	0.256262812677637	0.966	0.839	2.41985293894268e-83	3	Slc2a1
Etfa1	1.62999382952554e-87	0.256448418762962	0.858	0.675	3.08215533224985e-83	3	Etfa
Eif4g1	3.91129576786081e-87	0.253157694498748	0.982	0.913	7.39586916744801e-83	3	Eif4g1
Zfp5931	9.22731406726643e-87	0.284019069488782	0.867	0.723	1.74479281697941e-82	3	Zfp593
Mybbp1a1	4.95846984672193e-86	0.28328528680496	0.876	0.739	9.3759706331665e-82	3	Mybbp1a
Nsmce1	3.73255471229822e-84	0.265964346821805	0.867	0.695	7.05788770548471e-80	3	Nsmce1
Ubl4a	2.269874466569e-83	0.255438441707971	0.972	0.895	4.29210562883532e-79	3	Ubl4a
Clint1	2.39146330238643e-83	0.255634992616139	0.789	0.612	4.52201795848249e-79	3	Clint1
Tyms	4.6958274935913e-83	0.276414445946014	0.884	0.702	8.87934020763179e-79	3	Tyms
Tbcb	4.93547431394034e-83	0.256607521384205	0.982	0.881	9.33248838022979e-79	3	Tbcb
U2af21	6.01588307829953e-83	0.25056130244821	0.919	0.801	1.13754333127566e-78	3	U2af2
Cdca32	9.54619120893904e-83	0.267054481233725	0.925	0.747	1.80508929569828e-78	3	Cdca3
Rbm42	5.30504437412819e-82	0.266044097645322	0.871	0.71	1.0031308407039e-77	3	Rbm42
Top2a1	7.43354409268649e-82	0.318354205795985	0.875	0.699	1.40560885248609e-77	3	Top2a
Polr2a	1.95820738918489e-81	0.266389209913297	0.775	0.604	3.70277435220971e-77	3	Polr2a
Tfap2c	1.37709368165978e-80	0.264476167430874	0.98	0.921	2.60394644265048e-76	3	Tfap2c
Cenpa1	8.56652740365627e-80	0.289045396667146	0.952	0.794	1.61984466675736e-75	3	Cenpa
Snrnp70	8.88834016886397e-78	0.25803185018863	0.963	0.879	1.68069624253049e-73	3	Snrnp70
Sf1	9.29466985694692e-77	0.260815562452099	0.884	0.777	1.75752912325009e-72	3	Sf1
Mvb12a1	1.95736879935882e-76	0.252796057688532	0.89	0.772	3.70118866270759e-72	3	Mvb12a
Ccna2	1.52213465115816e-75	0.254160605279719	0.915	0.722	2.87820441187496e-71	3	Ccna2
Gjb5	8.85076376135218e-75	0.267711015750719	0.956	0.789	1.67359091963408e-70	3	Gjb5
Gjb3	5.08287175316723e-74	0.276561869138919	0.992	0.85	9.61120219806392e-70	3	Gjb3
Naa101	1.5083791362658e-73	0.254782888471163	0.863	0.718	2.85219410876501e-69	3	Naa10
Rbm382	3.0674205393552e-73	0.271612872172807	0.794	0.582	5.80018549786675e-69	3	Rbm38
Rrm2	8.03948761696961e-71	0.253928650537335	0.979	0.811	1.52018671349278e-66	3	Rrm2
Gm42418	1.74189353525217e-67	0.456852675327369	0.974	0.89	3.29374648580833e-63	3	Gm42418
Magoh	5.60027640465044e-67	0.263766243326842	0.979	0.909	1.05895626535535e-62	3	Magoh
Hbegf1	2.46946750414386e-219	1.352383138465	0.975	0.244	4.66951610358562e-215	4	Hbegf
Dio31	1.2159216491393e-187	1.01846818420991	0.865	0.177	2.2991862463575e-183	4	Dio3
Kif21a1	4.86369743280469e-166	0.619146285499832	0.779	0.188	9.19676547569039e-162	4	Kif21a
Lonrf3	1.95716971274858e-161	0.502666219951891	0.658	0.118	3.70081220983629e-157	4	Lonrf3
Tgfa	5.82913068948745e-153	0.366198924898643	0.573	0.093	1.10223032207518e-148	4	Tgfa
Gadd45b1	7.05801333156526e-151	0.911877954896791	0.879	0.276	1.33459974086568e-146	4	Gadd45b
Batf31	8.75677579239883e-151	1.3082895491436	0.986	0.518	1.65581873458469e-146	4	Batf3
Mapt	5.90004339869592e-144	0.265264809269129	0.349	0.039	1.11563920625941e-139	4	Mapt
Stx31	1.81263241915415e-137	0.808423216473903	0.932	0.386	3.42750664137859e-133	4	Stx3
Wnk3	3.056165271349e-134	0.719230279501812	0.815	0.236	5.77890291159383e-130	4	Wnk3
Gkap11	4.38490725561466e-124	0.967914010361774	0.989	0.717	8.29142112964176e-120	4	Gkap1
Epha4	2.57608343892546e-123	0.372240150619071	0.552	0.104	4.87111617466414e-119	4	Epha4
Tfeb1	4.17725375440208e-115	0.556748656096837	0.907	0.308	7.8987691241989e-111	4	Tfeb
Dlx31	1.43325400911807e-112	0.656046413915126	0.897	0.355	2.71014000584136e-108	4	Dlx3
Atp2a3	6.35609240594665e-112	0.311519699753557	0.523	0.101	1.20187351304045e-107	4	Atp2a3
Timp2	4.22917407185903e-110	0.418812389104566	0.395	0.063	7.99694525247824e-106	4	Timp2
Tfrc1	2.00118142183432e-109	1.04387933177038	0.968	0.591	3.78403395054652e-105	4	Tfrc
Nupr1	8.85748518992371e-108	0.273585544509506	0.367	0.055	1.67486187456267e-103	4	Nupr1
Ovol2	3.39565097125824e-107	0.49531160914826	0.737	0.227	6.42083642155221e-103	4	Ovol2
Olr1	8.0802987567993e-107	0.489328842716015	0.655	0.17	1.52790369192318e-102	4	Olr1
Pfdn1	7.68503480712013e-105	0.736514653917994	0.996	0.935	1.45316323167834e-100	4	Pfdn1
Cotl11	1.97682670914757e-104	0.93794174547954	0.968	0.61	3.73798162432713e-100	4	Cotl1
Cebpb1	4.37598300576509e-100	0.667042946802893	0.84	0.358	8.2745462656012e-96	4	Cebpb
Phlda23	4.13786769804798e-96	1.16179788219127	0.996	0.839	7.82429403023892e-92	4	Phlda2
Bglap3	1.48298607624615e-95	0.726881297963228	0.733	0.238	2.80417837157385e-91	4	Bglap3
Lima11	2.29537154291706e-95	0.779872487710835	0.954	0.656	4.34031805050186e-91	4	Lima1
Prkd21	3.21275970562179e-93	0.404725568958081	0.676	0.196	6.07500732736025e-89	4	Prkd2
Cmtm4	3.34729911328964e-93	0.596231010007016	0.868	0.406	6.32940789331938e-89	4	Cmtm4
Fabp31	1.27991008415869e-92	0.959899303796244	0.897	0.431	2.42018197813567e-88	4	Fabp3
Etv3	5.97106571139643e-92	0.296841476327251	0.509	0.118	1.12906881536795e-87	4	Etv3
Cldn73	3.265517418815e-89	0.618342567093083	0.925	0.425	6.17476688723729e-85	4	Cldn7
Cep170b2	3.8298593168987e-88	0.526812789276146	0.858	0.345	7.24188098232374e-84	4	Cep170b
Cds1	1.42943267391763e-87	0.428658724826919	0.601	0.166	2.70291424311084e-83	4	Cds1
Lsr2	2.47944963349748e-86	0.559723195149937	0.907	0.45	4.68839131198039e-82	4	Lsr
Vgll31	1.93543556657643e-85	0.504204941686548	0.769	0.315	3.65971511283937e-81	4	Vgll3
Fabp5	4.14400537533808e-85	1.15991996174127	0.904	0.519	7.83589976422677e-81	4	Fabp5
Bex41	7.69424334561883e-82	0.433941282834845	0.477	0.118	1.45490447422306e-77	4	Bex4
Slc2a11	1.75947688079013e-78	0.739840382774406	0.993	0.845	3.32699483388606e-74	4	Slc2a1
Tmem14c	3.292196774137e-76	0.574540313062981	1	0.962	6.22521488021565e-72	4	Tmem14c
Nacad1	2.05164628053051e-73	0.302078873259996	0.648	0.191	3.87945795185515e-69	4	Nacad
Vamp82	4.75548315539277e-72	0.671373102625001	0.986	0.878	8.99214309853219e-68	4	Vamp8
Slc22a181	1.14902327337919e-71	0.305576822227132	0.58	0.164	2.17268810763271e-67	4	Slc22a18
Slco4a1	2.94171185535462e-70	0.411409280386662	0.612	0.205	5.56248294729004e-66	4	Slco4a1
Ly6e	3.68899383820895e-70	0.689161468546091	0.63	0.232	6.9755184486693e-66	4	Ly6e
Dtx1	1.21117893368044e-69	0.336981671790993	0.53	0.151	2.29021824569634e-65	4	Dtx1
Cidea1	9.46058389926997e-68	0.365616321625715	0.377	0.081	1.78890180951296e-63	4	Cidea
Pim1	1.54746016733793e-67	0.684863137414815	0.89	0.578	2.9260924304193e-63	4	Pim1
Crb31	5.53940371613964e-67	0.31690726100038	0.484	0.132	1.04744584868485e-62	4	Crb3
Cystm1	1.9562361493553e-66	0.542318504089117	0.964	0.827	3.69904693481593e-62	4	Cystm1
Igsf8	3.6283442375755e-66	0.594826420788704	0.886	0.593	6.8608361188315e-62	4	Igsf8
Prkcz1	1.4590558905867e-65	0.414565073715524	0.847	0.435	2.75892878351039e-61	4	Prkcz
Rac31	9.19780173431916e-65	0.400678442991143	0.587	0.213	1.73921232994241e-60	4	Rac3
Lin9	1.13407764313648e-64	0.323316840074883	0.488	0.149	2.14442741540676e-60	4	Lin9
Lgalsl	6.50023789518226e-64	0.715562721964996	0.694	0.327	1.22912998360001e-59	4	Lgalsl
Rragc	1.34145062367414e-62	0.444998032231355	0.854	0.507	2.53654898430543e-58	4	Rragc
Rps261	2.15287795065383e-61	0.386633411374147	1	1	4.07087691689133e-57	4	Rps26
Rgs12	3.6343958122377e-61	0.293542006968216	0.48	0.15	6.87227904136027e-57	4	Rgs12
Smurf1	8.41180811005679e-61	0.298409974774237	0.555	0.19	1.59058879553064e-56	4	Smurf1
Rpl41	1.49180347439347e-60	0.310400236820263	1	1	2.82085118973061e-56	4	Rpl41
Tdrp	4.08150056556066e-60	0.344162883597552	0.534	0.173	7.71770941941865e-56	4	Tdrp
Nr6a11	4.73158891065141e-60	0.523374396026188	0.854	0.537	8.94696147115075e-56	4	Nr6a1
Ing2	8.87246908378688e-60	0.573757236559042	0.922	0.687	1.67769517905326e-55	4	Ing2
Wdtc1	2.55035537449319e-59	0.360499633088997	0.616	0.258	4.82246697762918e-55	4	Wdtc1
Nabp1	2.97039265725252e-59	0.62078372858459	0.794	0.459	5.61671547559879e-55	4	Nabp1
Tead1	3.02163389108569e-59	0.441216927521489	0.541	0.191	5.71360752465393e-55	4	Tead1
Zfp516	3.05758385653916e-59	0.266101043758587	0.452	0.135	5.7815853143299e-55	4	Zfp516
Fbxl191	3.18146388878864e-59	0.538332556174584	0.897	0.63	6.01583006731043e-55	4	Fbxl19
Slc35f2	3.33119802928299e-59	0.289563588219544	0.42	0.116	6.2989623535712e-55	4	Slc35f2
Slc16a1	3.46601250700091e-59	0.610043285898182	0.947	0.705	6.55388304948803e-55	4	Slc16a1
Rpl391	1.22441777180225e-58	0.299070783229865	0.996	1	2.31525156470088e-54	4	Rpl39
Ndrg12	4.92812913860708e-58	0.595525081361276	0.826	0.479	9.31859938819213e-54	4	Ndrg1
Rps28	1.93716291117907e-57	0.303699189594736	1	1	3.6629813487485e-53	4	Rps28
Tma7	8.41410204078229e-57	0.347386257463421	1	0.997	1.59102255489152e-52	4	Tma7
Cdh13	1.48750281608205e-56	0.418935410327095	0.726	0.321	2.81271907492956e-52	4	Cdh1
Ahcyl2	2.09009317649361e-56	0.38052542257507	0.683	0.314	3.95215718743176e-52	4	Ahcyl2
Mfge8	2.46863149129442e-56	0.443052605661894	0.872	0.514	4.66793528688861e-52	4	Mfge8
Arhgap5	7.93649328998834e-56	0.457802366870912	0.883	0.595	1.5007115162039e-51	4	Arhgap5
Rpl27a1	1.3101404316797e-55	0.259636481402595	1	1	2.47734454226314e-51	4	Rpl27a
Scd22	2.9179411356979e-55	0.552492760637635	0.762	0.407	5.51753489349115e-51	4	Scd2
Rplp11	5.10184284595045e-55	0.330686365057462	1	1	9.64707463740771e-51	4	Rplp1
Pdlim4	9.33676364999145e-55	0.31896381278376	0.619	0.218	1.76548863857688e-50	4	Pdlim4
Rsad2	2.27343967730675e-54	0.373138504157645	0.395	0.109	4.29884708581934e-50	4	Rsad2
Dmkn	2.94828589921217e-54	0.289757844155537	0.423	0.125	5.5749138068203e-50	4	Dmkn
Wwtr1	3.30318636264046e-53	0.475589157601897	0.84	0.524	6.24599509311684e-49	4	Wwtr1
Rpl361	2.57288977138593e-52	0.290047615370065	1	0.999	4.86507726871366e-48	4	Rpl36
Ptprs	1.16992409574171e-51	0.363850790454177	0.73	0.372	2.212209472638e-47	4	Ptprs
Insig1	6.30324855145463e-51	0.439380649284257	0.616	0.276	1.19188126859456e-46	4	Insig1
Senp31	3.10676086909483e-50	0.473707755212691	0.861	0.603	5.87457412737141e-46	4	Senp3
Slc38a1	5.20472462954466e-50	0.52017500460538	0.968	0.769	9.84161380200599e-46	4	Slc38a1
Rpl36a1	1.28076311480624e-49	0.270874161754112	0.996	0.999	2.42179497378712e-45	4	Rpl36a
Aes2	8.80195055278896e-49	0.293265766920127	0.619	0.262	1.66436083002686e-44	4	Aes
Sod21	9.42400454995558e-49	0.420145672344537	0.975	0.885	1.7819850203511e-44	4	Sod2
Marcksl1	2.81499685593102e-48	0.562790807546905	1	0.961	5.32287755487996e-44	4	Marcksl1
Kitl	3.96784978126936e-48	0.380841524385989	0.698	0.36	7.50280715140223e-44	4	Kitl
Slc39a10	4.43005987159826e-48	0.473950129474352	0.786	0.494	8.37680021120514e-44	4	Slc39a10
Ccdc61	7.53387739311061e-48	0.410657736173105	0.744	0.443	1.42458087626329e-43	4	Ccdc6
Rap2c	1.27618381564212e-46	0.43781627446708	0.854	0.642	2.41313597699768e-42	4	Rap2c
Slc5a3	2.39907040983739e-46	0.299327258713148	0.488	0.178	4.53640223796151e-42	4	Slc5a3
Lamtor1	5.47011277821053e-46	0.402584103497955	0.982	0.921	1.03434362523183e-41	4	Lamtor1
Ugp2	5.97460021745542e-46	0.439678462921319	0.943	0.739	1.12973715511865e-41	4	Ugp2
Cdv31	9.79021882322256e-45	0.413949996703918	0.996	0.945	1.85123247728315e-40	4	Cdv3
Calm1	1.29826471874764e-44	0.415137064336264	0.996	0.998	2.45488875667991e-40	4	Calm1
Zbtb101	1.36737365846713e-44	0.440446293170487	0.851	0.654	2.58556685079549e-40	4	Zbtb10
Rlim	2.42203031114077e-44	0.38355182773081	0.964	0.854	4.57981711533607e-40	4	Rlim
Epop	2.76531721545508e-44	0.387925718294692	0.986	0.941	5.22893832270401e-40	4	Epop
Sqle	3.23040311240001e-44	0.470296236196998	0.776	0.51	6.10836924523719e-40	4	Sqle
Cdc341	4.72846166875701e-44	0.372842490440047	0.989	0.927	8.94104816945263e-40	4	Cdc34
Tead31	7.79867569925057e-44	0.290268056087035	0.594	0.251	1.47465158797129e-39	4	Tead3
Tbca	9.38518478947334e-44	0.320627923439063	0.996	0.989	1.77464459184151e-39	4	Tbca
Arhgef161	9.85819919494473e-44	0.348956258584915	0.747	0.417	1.8640868857721e-39	4	Arhgef16
Gadd45g	2.37880298497747e-43	0.460384468978127	0.883	0.65	4.49807856429389e-39	4	Gadd45g
Anxa4	3.47192009952742e-43	0.368552759947943	0.961	0.726	6.56505371619641e-39	4	Anxa4
Nrtn	6.21149941750005e-43	0.411395233864994	0.456	0.17	1.17453242485508e-38	4	Nrtn
Cln8	8.36908164120244e-43	0.379499017298213	0.641	0.341	1.58250964753497e-38	4	Cln8
Idi1	1.39823385528331e-42	0.37837382485479	0.573	0.268	2.64392039695521e-38	4	Idi1
Dusp3	2.77604976947022e-42	0.26970066453366	0.427	0.152	5.24923250909125e-38	4	Dusp3
Mageh1	2.91102727659979e-42	0.321036057927271	0.577	0.255	5.50446147732254e-38	4	Mageh1
Ptpn12	9.38217131501951e-42	0.380085754375272	0.758	0.472	1.77407477395704e-37	4	Ptpn12
Washc2	1.77704097296852e-41	0.301481099732531	0.765	0.454	3.36020677578618e-37	4	Washc2
Usp1	2.59101790989503e-41	0.489261858706539	0.925	0.776	4.89935576582051e-37	4	Usp1
Gpr137b	5.13276197364153e-41	0.375330424149586	0.655	0.324	9.70553961595877e-37	4	Gpr137b
Tmem150a	6.02749589554734e-41	0.293764328589456	0.601	0.257	1.13973919888905e-36	4	Tmem150a
Msmo1	1.03757377238608e-40	0.466891262850282	0.641	0.35	1.96194824620483e-36	4	Msmo1
Gng5	2.0404569101876e-40	0.262315203560042	1	0.999	3.85829997147373e-36	4	Gng5
Peg102	2.71441247003056e-40	0.401259019298258	0.979	0.924	5.13268253958079e-36	4	Peg10
Plxnb11	4.67006797441318e-40	0.32351718446297	0.708	0.377	8.83063153281788e-36	4	Plxnb1
Ybx11	1.20309847068427e-39	0.374520148095235	1	0.976	2.27493889821689e-35	4	Ybx1
Ubqln11	1.37424798596753e-39	0.37260568891575	0.907	0.759	2.598565516666e-35	4	Ubqln1
Map4k41	2.41668324605019e-39	0.352872921824594	0.94	0.752	4.56970634995631e-35	4	Map4k4
Kif26a1	2.53280371803749e-39	0.462868224787538	0.833	0.619	4.78927855043708e-35	4	Kif26a
Enah	3.26013402942455e-39	0.459876440005627	0.747	0.486	6.16458743623887e-35	4	Enah
Ehd1	3.49213709995367e-39	0.40542029028677	0.722	0.387	6.60328204230239e-35	4	Ehd1
Itsn1	9.95276299279307e-39	0.268809817342638	0.502	0.215	1.88196795430724e-34	4	Itsn1
Dnajc211	1.89741816726047e-38	0.350265375137879	0.73	0.449	3.58782801247282e-34	4	Dnajc21
Ero1l	2.39321871198843e-38	0.460012314940954	0.883	0.735	4.52533726249893e-34	4	Ero1l
Chic21	3.02561197350941e-38	0.456746886120849	0.861	0.724	5.72112968070895e-34	4	Chic2
Rps21	3.3008254674304e-38	0.272694344973971	1	1	6.24153087636415e-34	4	Rps2
Snrpg	3.56214825666591e-38	0.28064683510964	1	0.993	6.73566613852957e-34	4	Snrpg
Arhgap291	4.24529327459528e-38	0.307304796593673	0.577	0.285	8.0274250529322e-34	4	Arhgap29
Rpl22l1	4.3756359412426e-38	0.260994563498696	1	1	8.27389000129562e-34	4	Rpl22l1
Rnf145	5.19638826447562e-38	0.320208390919947	0.598	0.31	9.82585056929695e-34	4	Rnf145
Tacc2	5.40288045269451e-38	0.395549117415025	0.612	0.311	1.02163066480001e-33	4	Tacc2
Pcsk1n1	5.40342350756062e-38	0.353151167925376	0.427	0.163	1.02173335104464e-33	4	Pcsk1n
Slc23a2	1.33354492080772e-37	0.264274425012214	0.488	0.203	2.52160009075531e-33	4	Slc23a2
Tpd52	1.37617306382795e-37	0.325701384035218	0.875	0.653	2.60220564639227e-33	4	Tpd52
Clip1	3.1968445238276e-37	0.421925340203744	0.544	0.259	6.04491331010561e-33	4	Clip1
Ipmk	4.84156741854966e-36	0.330074003222378	0.609	0.323	9.15491983173556e-32	4	Ipmk
Bex13	1.32990472938275e-35	0.4375584525502	0.964	0.799	2.51471685278984e-31	4	Bex1
E2f8	1.43940136240028e-35	0.377001510492201	0.715	0.454	2.7217640361627e-31	4	E2f8
Kank1	2.9323004502524e-35	0.384236264214834	0.655	0.362	5.54468692138226e-31	4	Kank1
Bax1	4.48905579034039e-35	0.328889725683447	0.996	0.963	8.48835559395464e-31	4	Bax
Atp11a	1.32454223938612e-34	0.33235666967062	0.751	0.468	2.50457692045522e-30	4	Atp11a
Klf91	1.42674934368722e-34	0.274862510452193	0.616	0.317	2.69784033397817e-30	4	Klf9
Zfp655	1.46369422560246e-34	0.358896014788838	0.836	0.644	2.76769941119169e-30	4	Zfp655
Hmgcs1	2.49495913514582e-34	0.442756665693538	0.601	0.348	4.71771822864724e-30	4	Hmgcs1
Peg31	2.63029349464485e-34	0.392198170688285	0.989	0.895	4.97362196902394e-30	4	Peg3
0610012G03Rik	4.49486293880345e-34	0.333648337945094	0.943	0.878	8.49933633098345e-30	4	0610012G03Rik
Aqp3	9.18870982062247e-34	0.353936266638176	0.562	0.264	1.7374931399815e-29	4	Aqp3
AC149090.1	2.46957014238736e-33	0.391741174190518	0.609	0.351	4.66971018224025e-29	4	AC149090.1
Gns	1.42779675936457e-32	0.27025626936158	0.644	0.353	2.69982089228246e-28	4	Gns
Mapk131	2.11267261540706e-32	0.310946661295531	0.776	0.523	3.9948526484732e-28	4	Mapk13
Txnrd1	7.02733678708034e-32	0.356940519072804	0.883	0.711	1.32879911306902e-27	4	Txnrd1
Reep62	8.20633058708061e-32	0.2521616284009	0.484	0.211	1.55173505071107e-27	4	Reep6
1190005I06Rik	8.53118910171118e-32	0.267762252714215	0.395	0.16	1.61316254724257e-27	4	1190005I06Rik
Rbp1	1.33856618733449e-31	0.3385231354001	0.808	0.504	2.53109480363079e-27	4	Rbp1
Pank3	2.32048746401537e-31	0.264039779856072	0.534	0.271	4.38780974570667e-27	4	Pank3
Map1lc3a	2.83384273390908e-31	0.552541271022809	0.918	0.782	5.35851322554867e-27	4	Map1lc3a
Tubb2b1	3.26621622497984e-31	0.31264220354364	0.53	0.267	6.17608825981437e-27	4	Tubb2b
Plekhf2	4.86137426702048e-31	0.299136051619934	0.715	0.484	9.19237260150903e-27	4	Plekhf2
Pard6g	5.41850783125274e-31	0.348333849652173	0.829	0.605	1.02458564581158e-26	4	Pard6g
Epb41	5.83750166745043e-31	0.303431535246367	0.655	0.399	1.1038131902982e-26	4	Epb41
Ap2a2	9.15171332839645e-31	0.372069848520582	0.79	0.591	1.73049747326649e-26	4	Ap2a2
Esrp1	9.64351846660352e-31	0.259013533337963	0.48	0.223	1.82349290685006e-26	4	Esrp1
Tead23	1.11129368291068e-30	0.371667623545365	0.779	0.525	2.10134522501581e-26	4	Tead2
Scd1	1.13187484849515e-30	0.297604847046375	0.605	0.341	2.14026215101948e-26	4	Scd1
Pabpc11	1.63950234032451e-30	0.259059609406393	0.996	0.984	3.10013497531962e-26	4	Pabpc1
Syce2	4.17794475443656e-30	0.329146111233194	0.936	0.84	7.9000757361641e-26	4	Syce2
Ybx3	6.78458345762942e-30	0.348554565516938	0.915	0.802	1.28289688600315e-25	4	Ybx3
Snrpe1	8.10078374995063e-30	0.254224056838858	1	0.989	1.53177719927816e-25	4	Snrpe
Crtc3	1.04069274488008e-29	0.263103092460086	0.555	0.298	1.96784591129373e-25	4	Crtc3
Arglu11	1.62152145371867e-29	0.32938462135643	0.936	0.782	3.06613491683663e-25	4	Arglu1
Lamp1	2.29245896347631e-29	0.312648690877606	0.989	0.936	4.33481065403736e-25	4	Lamp1
Hn12	2.41829569883549e-29	0.357682918010286	0.972	0.916	4.57275533692804e-25	4	Hn1
Rpl222	2.72261796643155e-28	0.280017149569171	1	0.986	5.14819831272542e-24	4	Rpl22
Washc5	5.41598055519552e-28	0.265324010926505	0.569	0.313	1.02410776318192e-23	4	Washc5
Mtss1	8.69388894013536e-28	0.289262050700583	0.623	0.375	1.6439274596902e-23	4	Mtss1
Ctsa	1.43895810942356e-27	0.271996723442256	0.804	0.55	2.72092588910901e-23	4	Ctsa
Npm11	2.32006498335201e-27	0.264537002788042	1	0.997	4.38701087702032e-23	4	Npm1
Arid5b	2.88440371685537e-27	0.341030489276351	0.819	0.632	5.45411898820182e-23	4	Arid5b
Tpp1	4.02624799444067e-27	0.256338867688811	0.537	0.287	7.61323233268786e-23	4	Tpp1
Armc10	4.84815420572562e-27	0.262841749158069	0.637	0.41	9.16737478760657e-23	4	Armc10
Ctnna1	6.13751693543728e-27	0.358656440654119	0.893	0.794	1.16054307732184e-22	4	Ctnna1
B2m	1.27281177881954e-26	0.278608762947149	0.79	0.572	2.40675979256988e-22	4	B2m
Lsm6	2.24484510727907e-26	0.29144033348149	0.993	0.969	4.24477761335399e-22	4	Lsm6
Emc61	3.60588314486578e-26	0.271750838822988	0.961	0.907	6.8183644386267e-22	4	Emc6
Wapl1	5.33335520522215e-26	0.321694811045537	0.836	0.712	1.00848413575546e-21	4	Wapl
Spag9	6.27020749055383e-26	0.30748167445035	0.69	0.474	1.18563353438882e-21	4	Spag9
Pak2	7.60764266033341e-26	0.290837723332778	0.904	0.818	1.43852915064244e-21	4	Pak2
Mrpl331	1.57792572862943e-25	0.27209592597806	0.972	0.944	2.9836997602654e-21	4	Mrpl33
Dnmt12	6.23076417175798e-25	0.276786734821224	0.904	0.727	1.17817519723772e-20	4	Dnmt1
Prrc2c1	6.34739279814013e-25	0.274031455306404	0.954	0.885	1.20022850420032e-20	4	Prrc2c
Uaca	1.01218013428371e-24	0.287309708530267	0.779	0.534	1.91393141591706e-20	4	Uaca
Hmgcr	1.83989982465277e-24	0.304257566137876	0.591	0.381	3.47906657843593e-20	4	Hmgcr
Tulp4	1.86090953745861e-24	0.25498232023567	0.509	0.281	3.51879384438048e-20	4	Tulp4
Epn3	2.13601325307954e-24	0.258075902921787	0.722	0.488	4.0389874602481e-20	4	Epn3
Zfp664	2.84453000153148e-24	0.277473464935483	0.648	0.452	5.37872177989588e-20	4	Zfp664
Myo18a	5.48243397409111e-24	0.294652620071844	0.794	0.578	1.03667344016089e-19	4	Myo18a
Soat1	6.29785413218373e-24	0.267962574795556	0.701	0.471	1.19086123785462e-19	4	Soat1
Ddx211	1.21633849539619e-23	0.296778708757132	0.954	0.841	2.29997446094465e-19	4	Ddx21
mt-Nd4l	2.69112253649303e-23	0.292899000408119	0.772	0.597	5.08864360425467e-19	4	mt-Nd4l
Tmem1471	3.48559108977663e-23	0.304574863501038	0.957	0.897	6.59090419165864e-19	4	Tmem147
Huwe1	3.52429192316616e-23	0.303094008086249	0.804	0.68	6.6640835975149e-19	4	Huwe1
Ube2q2	3.85027343194691e-23	0.305526075097549	0.84	0.693	7.28048203246841e-19	4	Ube2q2
Atp6v0b	4.8592887866514e-23	0.268790898847935	0.943	0.822	9.18842916667913e-19	4	Atp6v0b
Basp1	4.99943139636762e-23	0.317650673697611	0.982	0.934	9.45342482739153e-19	4	Basp1
Oxct11	5.4324279178237e-23	0.305997186898536	0.662	0.467	1.02721779498128e-18	4	Oxct1
Gjb2	7.56473142835113e-23	0.278145802123894	0.31	0.117	1.43041506578692e-18	4	Gjb2
Suds3	1.51906851683631e-22	0.293205645275178	0.712	0.57	2.87240665848577e-18	4	Suds3
Acvr2b	1.56498148189096e-22	0.250837519378489	0.68	0.463	2.95922348410761e-18	4	Acvr2b
Smim11	2.49831625458316e-22	0.258309949797872	0.904	0.83	4.7240662057913e-18	4	Smim11
Mtdh1	3.56774166055048e-22	0.279156434292652	0.95	0.909	6.74624270593491e-18	4	Mtdh
Rad23b	6.49322894753439e-22	0.267612053414192	0.964	0.937	1.22780466168928e-17	4	Rad23b
Yap1	3.88781878425432e-21	0.261550904246873	0.644	0.455	7.35147653914649e-17	4	Yap1
Eml4	7.50819579121117e-21	0.286114961264921	0.726	0.563	1.41972474216012e-16	4	Eml4
Helz	8.33537689638359e-21	0.277511230097045	0.733	0.54	1.57613641733717e-16	4	Helz
Auts21	9.01950378981248e-21	0.260618348243138	0.698	0.511	1.70549797161564e-16	4	Auts2
Mki671	1.1660392275192e-20	0.313494686796814	0.719	0.53	2.20486357531606e-16	4	Mki67
Elovl6	1.25890566797806e-20	0.255561629872055	0.502	0.294	2.38046472757972e-16	4	Elovl6
Csnk2a11	5.37918278771298e-20	0.264979376380201	0.868	0.802	1.01714967332865e-15	4	Csnk2a1
Ddx3x2	9.13103544385378e-20	0.26722502410685	0.957	0.906	1.72658749207831e-15	4	Ddx3x
Sptssa	9.61034053560482e-20	0.299738827926796	0.872	0.763	1.81721929187752e-15	4	Sptssa
Lipg	1.78544681022396e-19	0.254400129669179	0.573	0.356	3.37610137345248e-15	4	Lipg
Ctnnd1	2.78697121225339e-19	0.255669050560589	0.804	0.647	5.26988386524994e-15	4	Ctnnd1
Rapgef2	2.84730411009261e-19	0.257309314824955	0.488	0.293	5.38396734177412e-15	4	Rapgef2
Hist1h1b	2.84905305242916e-19	0.290011927252225	0.466	0.253	5.38727441683831e-15	4	Hist1h1b
Fdps	4.4495390926406e-19	0.315455017366271	0.811	0.657	8.41363347027411e-15	4	Fdps
Cyp51	7.37030007003997e-19	0.260887045972313	0.463	0.275	1.39365004024386e-14	4	Cyp51
mt-Nd5	1.2019033547793e-18	0.297626124063836	0.964	0.9	2.27267905355217e-14	4	mt-Nd5
Cln3	2.0938010031681e-18	0.250106613201386	0.68	0.509	3.95916831689056e-14	4	Cln3
Gna11	5.42691740278701e-17	0.313877448636593	0.851	0.788	1.026175811693e-12	4	Gna11
Ankrd13a	7.35538769215829e-17	0.272875525440256	0.829	0.717	1.39083025871021e-12	4	Ankrd13a
Slc12a7	1.21887596554524e-16	0.261413518734727	0.601	0.437	2.3047725632495e-12	4	Slc12a7
Car41	7.79875309543329e-16	0.282296052810359	0.427	0.235	1.47466622281548e-11	4	Car4
Tor1aip1	9.7895945017461e-16	0.276428955134257	0.779	0.667	1.85111442433517e-11	4	Tor1aip1
Agfg1	1.44269399258511e-15	0.253271492993432	0.658	0.507	2.72799007057918e-11	4	Agfg1
Hpcal1	1.28737010884703e-14	0.287042458707669	0.676	0.561	2.43428813881884e-10	4	Hpcal1
Cenpa2	2.32573907963362e-14	0.252733726010864	0.918	0.803	4.39774002567921e-10	4	Cenpa
Tpx2	1.29670680531293e-12	0.265003977235475	0.715	0.606	2.45194289816621e-08	4	Tpx2
Akap13	6.0802850717599e-12	0.263080423257531	0.37	0.228	1.14972110421908e-07	4	Akap13
Fgfbp11	7.06272108648004e-12	0.290508092785597	0.63	0.441	1.33548993024251e-07	4	Fgfbp1
Noct	9.73152721157186e-11	0.251583726991865	0.705	0.616	1.84013448043612e-06	4	Noct
Gm296661	3.00423286190215e-09	0.31470138247132	0.473	0.329	5.68070391857077e-05	4	Gm29666
Hist1h1e	2.45609517003578e-08	0.272488302458213	0.523	0.405	0.000464423035702066	4	Hist1h1e
Dio32	0	2.32714245212837	0.969	0.117	0	5	Dio3
Mfge81	0	1.97495981613797	0.993	0.476	0	5	Mfge8
Gjb21	0	1.89985877201449	0.851	0.052	0	5	Gjb2
Hbegf2	0	1.66588575240673	0.966	0.191	0	5	Hbegf
Fabp51	0	1.63105843783986	0.95	0.486	0	5	Fabp5
Tmem14c1	0	1.48498125652406	1	0.96	0	5	Tmem14c
Hsd11b2	0	1.44639278755713	0.749	0.017	0	5	Hsd11b2
Bglap31	0	1.40211412298726	0.618	0.212	0	5	Bglap3
Batf32	0	1.37808187338701	0.991	0.483	0	5	Batf3
Tfeb2	0	1.36322362868808	0.982	0.257	0	5	Tfeb
Cd9	0	1.34601530511809	0.999	0.903	0	5	Cd9
Cotl12	0	1.3313502021968	0.981	0.583	0	5	Cotl1
Aqp31	0	1.33019555873503	0.93	0.208	0	5	Aqp3
Vamp83	0	1.30063859920338	0.998	0.869	0	5	Vamp8
Dkkl11	0	1.29150952893134	0.987	0.625	0	5	Dkkl1
Car42	0	1.28690062805055	0.681	0.197	0	5	Car4
B2m1	0	1.25068074599932	0.945	0.542	0	5	B2m
Tmem150a1	0	1.2481232362475	0.929	0.201	0	5	Tmem150a
Tulp1	0	1.23739780158634	0.84	0.068	0	5	Tulp1
Slc22a182	0	1.22661925616218	0.885	0.104	0	5	Slc22a18
Gkap12	0	1.21299242062695	0.991	0.696	0	5	Gkap1
Tfrc2	0	1.16689019072393	0.96	0.564	0	5	Tfrc
Rbp11	0	1.14547593130401	0.963	0.468	0	5	Rbp1
Gpr137b1	0	1.12282020030305	0.909	0.276	0	5	Gpr137b
Maoa	0	1.08754295868154	0.777	0.112	0	5	Maoa
Atp6v0d1	0	1.07825318365331	0.975	0.662	0	5	Atp6v0d1
Wnk31	0	1.07001241792063	0.909	0.184	0	5	Wnk3
Prdx5	0	1.03324697653814	0.979	0.833	0	5	Prdx5
Nacad2	0	1.01462170245435	0.892	0.135	0	5	Nacad
Slc16a11	0	1.00416774429469	0.981	0.684	0	5	Slc16a1
Cds11	0	0.998153265884919	0.876	0.109	0	5	Cds1
Slc2a12	0	0.967096938409688	0.989	0.835	0	5	Slc2a1
Lgalsl1	0	0.964220428495976	0.901	0.28	0	5	Lgalsl
Clip11	0	0.947818847637769	0.794	0.214	0	5	Clip1
Cdkn1c	0	0.941603954598715	0.993	0.982	0	5	Cdkn1c
Gadd45b2	0	0.93548897631065	0.839	0.236	0	5	Gadd45b
Gm13269	0	0.935069074711805	0.563	0.006	0	5	Gm13269
Ctsa1	0	0.932857317046809	0.944	0.518	0	5	Ctsa
Pfdn11	0	0.932680020736097	0.997	0.93	0	5	Pfdn1
Serpinb9g	0	0.930372518542382	0.954	0.524	0	5	Serpinb9g
Slco4a11	0	0.928552114916401	0.861	0.151	0	5	Slco4a1
Slc38a11	0	0.92848748631135	0.988	0.752	0	5	Slc38a1
Plat	0	0.92094746504752	0.657	0.014	0	5	Plat
Tacc21	0	0.919969414168417	0.881	0.263	0	5	Tacc2
Ppp1r3g	0	0.917355910555137	0.787	0.041	0	5	Ppp1r3g
Atp6v0b1	0	0.916019758288184	0.989	0.809	0	5	Atp6v0b
Cep170b3	0	0.916011121146256	0.942	0.3	0	5	Cep170b
Stx32	0	0.91481058989995	0.928	0.346	0	5	Stx3
Rdh12	0	0.911826875188786	0.808	0.057	0	5	Rdh12
Ap2a21	0	0.91058744845449	0.928	0.563	0	5	Ap2a2
Folr1	0	0.906868611024054	0.58	0.091	0	5	Folr1
2610528J11Rik1	0	0.905414035833516	0.917	0.427	0	5	2610528J11Rik
Gpx4	0	0.905244396920614	0.999	0.995	0	5	Gpx4
Prkd22	0	0.895202271198991	0.879	0.141	0	5	Prkd2
Dlx32	0	0.893467466255465	0.93	0.312	0	5	Dlx3
Ly6e1	0	0.89201466745227	0.653	0.201	0	5	Ly6e
Ing21	0	0.890422754972966	0.962	0.666	0	5	Ing2
Anxa41	0	0.889597164881359	0.984	0.706	0	5	Anxa4
Sin3b	0	0.888065539650364	1	0.978	0	5	Sin3b
Tsc22d1	0	0.883490151904297	0.983	0.838	0	5	Tsc22d1
Trappc5	0	0.880123525534451	0.927	0.671	0	5	Trappc5
Hspb11	0	0.87380335473692	1	0.971	0	5	Hspb1
Mrps6	0	0.870337769747281	0.96	0.764	0	5	Mrps6
Cmtm41	0	0.869605181475352	0.909	0.368	0	5	Cmtm4
Wwtr11	0	0.868241404380725	0.936	0.492	0	5	Wwtr1
Prkcz2	0	0.865698089906359	0.925	0.397	0	5	Prkcz
Calm11	0	0.861085883999328	1	0.998	0	5	Calm1
Urod1	0	0.860892671225097	0.867	0.457	0	5	Urod
Las1l1	0	0.860230507150115	0.996	0.886	0	5	Las1l
Map1lc3a1	0	0.859317725448361	0.948	0.769	0	5	Map1lc3a
Malat1	0	0.851959361722421	0.999	0.969	0	5	Malat1
Cldn74	0	0.850564865342156	0.916	0.389	0	5	Cldn7
Bsg	0	0.846208975457204	0.999	0.983	0	5	Bsg
Lonrf31	0	0.845733023641384	0.856	0.06	0	5	Lonrf3
Tdrp1	0	0.844612090984874	0.825	0.119	0	5	Tdrp
Lims2	0	0.843909925948644	0.61	0.024	0	5	Lims2
Slc6a8	0	0.832317129725216	0.77	0.201	0	5	Slc6a8
Fam90a1b	0	0.813033110501679	0.827	0.197	0	5	Fam90a1b
Prss81	0	0.802808604109469	0.994	0.826	0	5	Prss8
Atp11a1	0	0.798987996462247	0.918	0.432	0	5	Atp11a
Ndrg13	0	0.795278045781161	0.899	0.447	0	5	Ndrg1
Calr	0	0.794142318946599	1	0.988	0	5	Calr
Gzmm	0	0.7876809585986	0.675	0.03	0	5	Gzmm
Tead32	0	0.787169998730455	0.885	0.198	0	5	Tead3
Pdlim41	0	0.784724914255945	0.811	0.17	0	5	Pdlim4
Cidea2	0	0.782754558994674	0.489	0.049	0	5	Cidea
Fbxl192	0	0.776036452624353	0.958	0.604	0	5	Fbxl19
Nudt221	0	0.772112227843776	0.904	0.538	0	5	Nudt22
Lima12	0	0.769818089268999	0.958	0.634	0	5	Lima1
Epn31	0	0.76941780220728	0.915	0.453	0	5	Epn3
Zfp6551	0	0.769173643975612	0.944	0.62	0	5	Zfp655
Uaca1	0	0.767219729260359	0.912	0.504	0	5	Uaca
Syngr11	0	0.763979180827541	0.959	0.521	0	5	Syngr1
Akap131	0	0.759371926052407	0.769	0.18	0	5	Akap13
Ovol21	0	0.751143678287604	0.829	0.181	0	5	Ovol2
Sod22	0	0.748980983195923	0.978	0.878	0	5	Sod2
Lamp11	0	0.746691557019899	0.991	0.932	0	5	Lamp1
Plbd1	0	0.744733082678913	0.646	0.052	0	5	Plbd1
Slc26a2	0	0.733974122371433	0.802	0.15	0	5	Slc26a2
Peg32	0	0.732853285356795	0.992	0.888	0	5	Peg3
Itm2a	0	0.72336067189407	0.473	0.041	0	5	Itm2a
Dap	0	0.713845389104568	0.967	0.782	0	5	Dap
Dynll2	0	0.707273870566808	0.997	0.963	0	5	Dynll2
Rassf6	0	0.702288480463014	0.758	0.049	0	5	Rassf6
Plekha6	0	0.702091594340253	0.75	0.205	0	5	Plekha6
Bin2	0	0.699550757229663	0.843	0.488	0	5	Bin2
Hexb	0	0.696380648828721	0.628	0.114	0	5	Hexb
Nabp11	0	0.695478289031938	0.849	0.429	0	5	Nabp1
Rnf128	0	0.693327237870374	0.925	0.518	0	5	Rnf128
Map1lc3b	0	0.692815130700879	0.989	0.938	0	5	Map1lc3b
Map4k42	0	0.679731779660953	0.964	0.736	0	5	Map4k4
Kank11	0	0.675386571266188	0.859	0.322	0	5	Kank1
Rragc1	0	0.674737690393059	0.882	0.479	0	5	Rragc
Washc21	0	0.673096962643484	0.871	0.422	0	5	Washc2
Fam50a	0	0.667628768606614	0.829	0.438	0	5	Fam50a
Senp32	0	0.664601262391772	0.904	0.58	0	5	Senp3
Fermt2	0	0.659248029715479	0.987	0.875	0	5	Fermt2
Plxnb12	0	0.659167038456853	0.85	0.34	0	5	Plxnb1
Serpinb9e	0	0.657700194565317	0.946	0.551	0	5	Serpinb9e
Steap3	0	0.657692694679441	0.682	0.024	0	5	Steap3
Eps8	0	0.652798691288457	0.791	0.283	0	5	Eps8
Slc5a31	0	0.647736438441416	0.743	0.131	0	5	Slc5a3
Atp2a31	0	0.647440875554122	0.702	0.053	0	5	Atp2a3
Abhd5	0	0.640377099106629	0.902	0.562	0	5	Abhd5
Dcaf12l1	0	0.635650645860168	0.497	0.118	0	5	Dcaf12l1
Epha41	0	0.621682029022953	0.706	0.056	0	5	Epha4
Olr11	0	0.612248728506135	0.738	0.127	0	5	Olr1
Mageh11	0	0.610672659521463	0.757	0.214	0	5	Mageh1
Ugp21	0	0.610328290240732	0.939	0.724	0	5	Ugp2
Arhgap51	0	0.605980187257024	0.876	0.575	0	5	Arhgap5
Renbp	0	0.605955178221827	0.723	0.281	0	5	Renbp
Scarb2	0	0.603832170742904	0.806	0.387	0	5	Scarb2
Snx27	0	0.598730741652467	0.862	0.528	0	5	Snx27
Ahcyl21	0	0.596787872701871	0.811	0.275	0	5	Ahcyl2
Emc9	0	0.596452294976519	0.625	0.14	0	5	Emc9
Csrnp1	0	0.588775763650385	0.752	0.16	0	5	Csrnp1
Git2	0	0.588691935126448	0.889	0.55	0	5	Git2
Tec	0	0.57519219822866	0.675	0.04	0	5	Tec
mt-Co31	0	0.572805830314225	1	0.996	0	5	mt-Co3
Tgfa1	0	0.564202583363246	0.68	0.048	0	5	Tgfa
Tbrg1	0	0.56157030922049	1	0.991	0	5	Tbrg1
Trpt1	0	0.561004020944128	0.742	0.282	0	5	Trpt1
C1ql2	0	0.560793763203476	0.447	0.01	0	5	C1ql2
Commd41	0	0.557065510025125	0.964	0.802	0	5	Commd4
Tns1	0	0.55494802703672	0.774	0.339	0	5	Tns1
Scamp5	0	0.543548383265818	0.68	0.143	0	5	Scamp5
Rgl1	0	0.543546821209924	0.679	0.117	0	5	Rgl1
Brap	0	0.541609249281665	0.834	0.499	0	5	Brap
Kitl1	0	0.534667634903541	0.785	0.328	0	5	Kitl
Ipmk1	0	0.533666743623446	0.707	0.292	0	5	Ipmk
Lsr3	0	0.531834787344089	0.879	0.419	0	5	Lsr
Slc35f21	0	0.523791302806596	0.613	0.075	0	5	Slc35f2
Ccdc51	0	0.521659458194298	0.698	0.204	0	5	Ccdc51
1810041L15Rik	0	0.498327749454491	0.613	0.089	0	5	1810041L15Rik
Spen	0	0.498325471084264	0.708	0.301	0	5	Spen
Dennd2a	0	0.489997285513003	0.723	0.288	0	5	Dennd2a
Tmem116	0	0.479883108575183	0.553	0.11	0	5	Tmem116
Slc19a2	0	0.479280508586108	0.632	0.112	0	5	Slc19a2
Ppp2r3a	0	0.475928746170729	0.716	0.278	0	5	Ppp2r3a
Fhdc1	0	0.473025175065337	0.696	0.252	0	5	Fhdc1
Dtx11	0	0.45879242938585	0.538	0.123	0	5	Dtx1
Snap91	0	0.456576634831381	0.439	0.014	0	5	Snap91
Shb	0	0.456360647230079	0.619	0.102	0	5	Shb
Myom3	0	0.45082776472844	0.565	0.085	0	5	Myom3
Vamp5	0	0.448000960606599	0.516	0.059	0	5	Vamp5
S1pr2	0	0.442483666607625	0.61	0.174	0	5	S1pr2
Dpp7	0	0.440773902576911	0.558	0.132	0	5	Dpp7
Atl1	0	0.439382404287372	0.424	0.018	0	5	Atl1
Smurf11	0	0.436110849941582	0.627	0.156	0	5	Smurf1
L1td1	0	0.431455806215565	0.496	0.075	0	5	L1td1
Slc23a21	0	0.430646212050994	0.618	0.17	0	5	Slc23a2
Washc51	0	0.430125274993717	0.688	0.283	0	5	Washc5
Pank31	0	0.42673505722006	0.644	0.242	0	5	Pank3
Gucd1	0	0.418570996311633	0.566	0.125	0	5	Gucd1
Slc22a23	0	0.417228394157322	0.504	0.017	0	5	Slc22a23
Grpel2	0	0.41631837270926	0.63	0.203	0	5	Grpel2
Bcl9l2	0	0.416022751052378	0.634	0.155	0	5	Bcl9l
Ccdc92	0	0.412458163604317	0.588	0.152	0	5	Ccdc92
Fam43a	0	0.391605891870757	0.482	0.064	0	5	Fam43a
Crb32	0	0.377248414887115	0.468	0.108	0	5	Crb3
Fuca2	0	0.375544333601514	0.521	0.134	0	5	Fuca2
Etv31	0	0.36932259070239	0.503	0.09	0	5	Etv3
Mtmr10	0	0.362650594422409	0.503	0.092	0	5	Mtmr10
Smarca2	0	0.356004283665041	0.512	0.126	0	5	Smarca2
Klf5	0	0.353632012806963	0.434	0.053	0	5	Klf5
Vldlr	0	0.335364750681898	0.435	0.046	0	5	Vldlr
Sesn1	0	0.323777370379965	0.47	0.116	0	5	Sesn1
Lrrc8b	0	0.322731877742009	0.488	0.098	0	5	Lrrc8b
Slc38a8	0	0.320915487778687	0.393	0.039	0	5	Slc38a8
Pex5l	0	0.312464445780197	0.398	0.008	0	5	Pex5l
D430041D05Rik	0	0.311261717979661	0.382	0.011	0	5	D430041D05Rik
Rab11fip4	0	0.309985383907372	0.364	0.039	0	5	Rab11fip4
Prdm1	0	0.304601415359572	0.455	0.105	0	5	Prdm1
Emp2	0	0.303838291425682	0.251	0.018	0	5	Emp2
Fcgr3	0	0.301178680705286	0.296	0.025	0	5	Fcgr3
Elavl3	0	0.283546790474185	0.333	0.053	0	5	Elavl3
Chrdl2	0	0.279875647415985	0.316	0.025	0	5	Chrdl2
Dlx4os	0	0.263398063235056	0.393	0.063	0	5	Dlx4os
Phc3	0	0.258751996681646	0.409	0.08	0	5	Phc3
Glis1	0	0.253459953945312	0.347	0.029	0	5	Glis1
Ubqln12	1.7543626259268e-307	0.543707176258105	0.936	0.745	3.31732428936499e-303	5	Ubqln1
Vps26a	3.80983706773595e-307	0.530906712347034	0.838	0.512	7.2040209113819e-303	5	Vps26a
Fuca1	1.05358370798158e-305	0.543014320788673	0.823	0.478	1.99222143342238e-301	5	Fuca1
Efna1	1.56025801142824e-305	0.406250547361895	0.503	0.126	2.95029187380966e-301	5	Efna1
Nhsl1	3.29039431216082e-303	0.318908386244334	0.506	0.14	6.2218066048649e-299	5	Nhsl1
Atxn10	2.00917869763267e-299	0.578886906005631	0.993	0.946	3.79915599935362e-295	5	Atxn10
Pard6b	2.13475410404563e-299	0.29191499986277	0.407	0.086	4.03660653533987e-295	5	Pard6b
Cyb5r3	1.7696709765611e-298	0.496982362447682	0.988	0.846	3.34627084957939e-294	5	Cyb5r3
Krt18	2.62869587105084e-298	0.78214871161433	1	0.99	4.97060102257004e-294	5	Krt18
Lamtor11	8.92054909356709e-297	0.633877185908198	0.975	0.917	1.6867866281026e-292	5	Lamtor1
Dnmt13	2.86221352364932e-295	0.594257518104418	0.943	0.711	5.4121595518685e-291	5	Dnmt1
Ndufb2	1.5474303704773e-293	0.486755540656082	0.996	0.981	2.92603608753552e-289	5	Ndufb2
Herc1	7.62715706076458e-293	0.614912715082651	0.785	0.446	1.44221912861998e-288	5	Herc1
Ier5	1.59275849930793e-292	0.57446173539726	0.815	0.444	3.01174704634136e-288	5	Ier5
Plin2	3.97965955802863e-291	0.605736934458488	0.962	0.784	7.52513825827633e-287	5	Plin2
Arhgef6	5.21359320091937e-290	0.668883574513916	0.788	0.363	9.85838338361844e-286	5	Arhgef6
Maea	3.22759031959209e-285	0.517283039857392	0.937	0.753	6.10305053531668e-281	5	Maea
Helz1	3.40713763491192e-284	0.550542548599493	0.826	0.517	6.44255655385494e-280	5	Helz
Tead11	6.21905332664012e-284	0.357028705367223	0.548	0.164	1.17596079353438e-279	5	Tead1
Dlgap4	1.46618698831431e-283	0.624502572538865	0.877	0.636	2.77241297620352e-279	5	Dlgap4
Igsf81	2.5649759816971e-278	0.599041373368299	0.862	0.574	4.85011308379104e-274	5	Igsf8
Psap	9.09701349814115e-277	0.554125455287823	0.993	0.944	1.72015428236351e-272	5	Psap
Zfand2a	1.22219640808024e-276	0.371808888570798	0.521	0.164	2.31105118803893e-272	5	Zfand2a
Arl6ip1	1.87476306116887e-273	0.543199482382537	0.996	0.948	3.54498947236421e-269	5	Arl6ip1
Mtus1	1.13070494010643e-272	0.313692312968596	0.426	0.106	2.13804997124724e-268	5	Mtus1
Prss36	2.82768919195379e-272	0.463410437734393	0.704	0.339	5.34687749306541e-268	5	Prss36
Ehd11	4.15833333665917e-272	0.722494902744237	0.738	0.36	7.86299250628882e-268	5	Ehd1
Acvr2b1	2.95274322754269e-270	0.542195441787638	0.773	0.439	5.58334216896048e-266	5	Acvr2b
E2f81	3.10278416873853e-268	0.466398961279434	0.791	0.428	5.86705458466769e-264	5	E2f8
Ahnak	3.37550376934013e-268	0.490574782313947	0.693	0.308	6.38274007744525e-264	5	Ahnak
Vgll4	5.02940806844418e-268	0.353844661147572	0.508	0.159	9.5101077166211e-264	5	Vgll4
Prr12	7.02875501128909e-268	0.45968243200109	0.628	0.261	1.32906728508465e-263	5	Prr12
Micu1	1.96853824587616e-267	0.403364246365778	0.657	0.289	3.72230896912724e-263	5	Micu1
Ctnna11	3.24154525546682e-266	0.529077931070125	0.936	0.783	6.1294379235622e-262	5	Ctnna1
Ctsb	4.76203900284718e-266	0.501252438175539	0.992	0.943	9.00453955048373e-262	5	Ctsb
Panx1	9.48024734830736e-264	0.38110321821663	0.513	0.167	1.79261997109144e-259	5	Panx1
Emc81	2.17860362024648e-263	0.53919360956447	0.963	0.857	4.11952158552407e-259	5	Emc8
Psmd2	5.55279452639075e-263	0.502317493571793	0.958	0.821	1.04997791699523e-258	5	Psmd2
Usp48	5.86476570063163e-263	0.483503724686405	0.806	0.512	1.10896854633244e-258	5	Usp48
Fam107b	1.4804110576083e-262	0.344289078915284	0.499	0.154	2.79930926883153e-258	5	Fam107b
Abcd3	4.47148890365269e-262	0.404698600338639	0.625	0.26	8.45513836791686e-258	5	Abcd3
Rap2c1	7.98428904485715e-262	0.480532329323547	0.874	0.624	1.50974921549204e-257	5	Rap2c
Sgce	4.56866597526455e-261	0.507374316455847	0.71	0.351	8.63889049262774e-257	5	Sgce
Hagh	8.68457858296797e-257	0.553753215949972	0.812	0.466	1.64216696425341e-252	5	Hagh
Gns1	1.38413185277708e-255	0.423222809253505	0.698	0.326	2.61725492041617e-251	5	Gns
mt-Co11	1.42685616793629e-255	0.495322794526289	1	0.993	2.69804232795072e-251	5	mt-Co1
Arhgef162	2.09232149621509e-254	0.44245312856385	0.76	0.392	3.95637071719312e-250	5	Arhgef16
Gm2a	1.21050371267699e-250	0.72373198902002	0.969	0.861	2.28894147030091e-246	5	Gm2a
Tax1bp1	2.51721015975807e-250	0.549216563775741	0.91	0.721	4.75979269108653e-246	5	Tax1bp1
Ada	9.92161986840887e-250	0.402325481629805	0.777	0.336	1.87607910091743e-245	5	Ada
mt-Nd31	1.40874756538005e-249	0.496877480635	0.985	0.908	2.66380077137714e-245	5	mt-Nd3
Slc25a1	2.9618826010721e-249	0.459338562480194	0.506	0.171	5.60062381036723e-245	5	Slc25a1
mt-Cytb	5.45538973559838e-249	0.433019945562743	1	0.99	1.0315596451043e-244	5	mt-Cytb
Stk40	2.17111749632706e-247	0.335732661010617	0.524	0.18	4.10536607380484e-243	5	Stk40
Gata3	1.8432966632284e-246	0.46802058592987	0.88	0.587	3.48548966049858e-242	5	Gata3
Gskip	4.34468325567141e-245	0.433337845517999	0.738	0.4	8.21536156814908e-241	5	Gskip
Nsmce2	1.37818330341771e-244	0.473029184768148	0.736	0.421	2.60600680843256e-240	5	Nsmce2
Metrnl	3.91880945874278e-244	0.453457364343042	0.571	0.211	7.41007680553673e-240	5	Metrnl
Sdk2	1.24827472551193e-243	0.351947277124229	0.559	0.201	2.36036267847052e-239	5	Sdk2
Spag91	3.7808662894233e-243	0.484445330218241	0.77	0.451	7.14924006667052e-239	5	Spag9
Ankrd12	1.35931252697133e-241	0.369903802775883	0.559	0.209	2.57032405725008e-237	5	Ankrd12
S100a13	2.3679986895612e-238	0.579515861520358	0.948	0.838	4.47764872209128e-234	5	S100a13
Ubxn4	2.93498152218019e-237	0.487820946507054	0.978	0.912	5.54975656029052e-233	5	Ubxn4
Lrp8	3.04870921961407e-236	0.257776468990454	0.399	0.104	5.76480426336825e-232	5	Lrp8
Pparg	3.58984242574259e-235	0.454626578650533	0.8	0.44	6.78803304283666e-231	5	Pparg
Tubb4b2	4.02514645509126e-235	0.558533334953584	0.987	0.933	7.61114943193206e-231	5	Tubb4b
Slc40a1	1.95261892425771e-234	0.361158926712697	0.411	0.11	3.6922071238789e-230	5	Slc40a1
Ublcp1	4.69966924040423e-234	0.469567836312076	0.811	0.542	8.88660456668036e-230	5	Ublcp1
Qsox1	1.45396840945114e-233	0.386722530136338	0.595	0.243	2.74930886543117e-229	5	Qsox1
Kif21a2	3.59287463477258e-232	0.318135646884972	0.519	0.169	6.79376664689148e-228	5	Kif21a
Phlda24	4.95975199679143e-231	0.673415515423756	0.972	0.83	9.37839505073292e-227	5	Phlda2
Tma71	4.59422967365147e-230	0.338911067509425	0.999	0.997	8.68722888990756e-226	5	Tma7
Faf2	2.07635659096922e-229	0.508070333446051	0.767	0.489	3.9261826778637e-225	5	Faf2
Dusp31	2.38720568784856e-227	0.28357516659101	0.441	0.13	4.51396723515284e-223	5	Dusp3
Cdipt	3.52787679538408e-227	0.588709105133819	0.827	0.622	6.67086223239176e-223	5	Cdipt
Ankrd13a1	1.17785352834e-223	0.491184992995021	0.899	0.703	2.2272032367381e-219	5	Ankrd13a
Tpp11	5.88328746278258e-223	0.373940244660421	0.603	0.263	1.11247082633756e-218	5	Tpp1
Numa1	1.64501076484357e-222	0.416326032358454	0.806	0.522	3.1105508552427e-218	5	Numa1
Adck2	9.68653541564381e-222	0.254488210650245	0.417	0.121	1.83162698174409e-217	5	Adck2
Eif2s2	1.16071819156687e-221	0.403065891590952	0.999	0.993	2.19480202843379e-217	5	Eif2s2
Cd320	3.93836206911283e-221	0.669891544560389	0.909	0.727	7.44704883648545e-217	5	Cd320
Abca3	7.83432844757198e-221	0.275268485204739	0.444	0.134	1.48139316615139e-216	5	Abca3
Polg1	2.19844524196312e-220	0.454267964825102	0.843	0.578	4.15704010802806e-216	5	Polg
Eif4g11	2.56162710769852e-220	0.499656888738498	0.979	0.913	4.84378069794713e-216	5	Eif4g1
Usp11	3.67093408014387e-220	0.543155741206986	0.934	0.764	6.94136925214404e-216	5	Usp1
B3gnt71	6.32229162739506e-220	0.395735320771382	0.705	0.357	1.19548212382413e-215	5	B3gnt7
Crtc31	8.6018964137487e-217	0.392486073624506	0.605	0.274	1.62653259287574e-212	5	Crtc3
Tuba1a	1.0404123270329e-216	0.524948501448599	0.97	0.765	1.96731566918652e-212	5	Tuba1a
Ap2s11	4.00171944972769e-216	0.51393114830724	0.974	0.937	7.56685130749009e-212	5	Ap2s1
Vps35	1.92005028129585e-215	0.437966284665894	0.893	0.729	3.63062307690231e-211	5	Vps35
Iws1	6.73251788728981e-214	0.445883979115504	0.782	0.514	1.27305180730763e-209	5	Iws1
Polr2a1	5.18295353114128e-213	0.49401580828671	0.823	0.597	9.80044683203504e-209	5	Polr2a
Tmem181a	6.40187708183578e-213	0.250912158439306	0.393	0.111	1.21053093740433e-208	5	Tmem181a
Wipf2	7.75938662251946e-213	0.339620234257674	0.527	0.204	1.4672224164522e-208	5	Wipf2
Sct	1.31278879412388e-212	0.436613186464956	0.997	0.947	2.48235233080885e-208	5	Sct
Timp21	1.65731790160569e-212	0.343169606306922	0.27	0.05	3.1338224201462e-208	5	Timp2
mt-Co2	2.95364779638561e-212	0.357535828132353	1	0.991	5.58505261818555e-208	5	mt-Co2
Etnk1	5.89183757536099e-212	0.302011472172864	0.458	0.153	1.11408756712501e-207	5	Etnk1
Tpcn1	1.18787319101023e-210	0.366540043010441	0.598	0.263	2.24614941688125e-206	5	Tpcn1
Rapgef21	1.35642104666907e-210	0.369674163116555	0.595	0.269	2.56485655714655e-206	5	Rapgef2
Vdac3	6.77469887381801e-210	0.514815649883873	0.958	0.884	1.28102781005025e-205	5	Vdac3
Cln31	4.52099853941049e-209	0.403859671078495	0.777	0.488	8.5487561381713e-205	5	Cln3
Nrtn1	2.9401783771623e-208	0.542029815287194	0.446	0.15	5.55958329337619e-204	5	Nrtn
Hibadh	3.46768402119049e-208	0.500306055781632	0.766	0.524	6.55704371566909e-204	5	Hibadh
Bcor1	4.54210016649761e-208	0.441925660261544	0.827	0.503	8.58865720483032e-204	5	Bcor
Plekhf21	6.04427575362052e-207	0.393941393489481	0.756	0.463	1.1429121022521e-202	5	Plekhf2
Lipg1	1.03327006169261e-206	0.461062482637939	0.667	0.332	1.95381035965455e-202	5	Lipg
Serpine2	1.40556756631375e-206	0.714570077400707	0.814	0.567	2.65778771114266e-202	5	Serpine2
Slc6a6	5.01834395633728e-206	0.466976449840314	0.791	0.533	9.48918658703817e-202	5	Slc6a6
Fh1	5.37154639699544e-205	0.533774709229882	0.86	0.646	1.01570570820787e-200	5	Fh1
Tmem1092	7.23007579866393e-205	0.425554674876629	0.859	0.622	1.36713503276936e-200	5	Tmem109
Arid5b1	9.83080261308614e-204	0.465777548191898	0.857	0.614	1.85890646610846e-199	5	Arid5b
Cln81	1.39192157763954e-203	0.364579124306235	0.642	0.319	2.6319845111586e-199	5	Cln8
Hsbp11	8.3893620849158e-203	0.383152056781382	0.984	0.949	1.58634447663673e-198	5	Hsbp1
Gadd45g1	2.06376346978951e-202	0.559751355967611	0.874	0.634	3.90237034502498e-198	5	Gadd45g
Lonp2	7.83947335447984e-202	0.415278766469382	0.77	0.492	1.48236601659859e-197	5	Lonp2
Itga5	1.66904726953329e-201	0.425229805091385	0.794	0.526	3.1560014819605e-197	5	Itga5
Mrpl16	4.33207684956154e-201	0.488461711276345	0.829	0.599	8.19152411483591e-197	5	Mrpl16
Ctsz	5.28378849060109e-201	0.582415664303988	0.902	0.704	9.9911156568776e-197	5	Ctsz
Ctnnb11	1.52392877372601e-200	0.427347791271168	0.954	0.852	2.88159691823851e-196	5	Ctnnb1
Rab9	7.35969091245106e-200	0.429727267862396	0.874	0.701	1.39164395463537e-195	5	Rab9
Rfk	3.88206111138804e-199	0.434078357938849	0.704	0.423	7.34058935552365e-195	5	Rfk
Yap11	4.4996321997012e-199	0.392524497102885	0.72	0.435	8.508354526415e-195	5	Yap1
Ctsd	2.01779281690849e-198	0.490191069234782	0.981	0.903	3.81544443749226e-194	5	Ctsd
Ptpn121	2.10932285119112e-198	0.384158549880877	0.75	0.451	3.98851857931729e-194	5	Ptpn12
Extl1	3.9229579467215e-198	0.352734018198759	0.63	0.291	7.41792118145569e-194	5	Extl1
Chchd101	1.01081080561144e-197	0.526181958873601	0.982	0.936	1.91134215233066e-193	5	Chchd10
Cltc	2.35258318598091e-197	0.433792441975568	0.924	0.793	4.4484995463713e-193	5	Cltc
Zbtb102	3.47290514367164e-197	0.42962353246381	0.862	0.638	6.5669163361687e-193	5	Zbtb10
Pttg1ip	8.45964001657448e-197	0.438050489296808	0.877	0.715	1.59963333073407e-192	5	Pttg1ip
Hadh1	1.20438811374451e-195	0.588773249191982	0.847	0.686	2.27737748427949e-191	5	Hadh
Cab39	1.14245229828902e-194	0.42906129984443	0.84	0.635	2.1602630508347e-190	5	Cab39
Bax2	4.57015003794055e-194	0.411815789214817	0.995	0.961	8.64169670674178e-190	5	Bax
Rflnb	1.05260908167895e-193	0.566869140485701	0.551	0.236	1.99037851254673e-189	5	Rflnb
Hbp1	2.34847000774523e-192	0.374245178244518	0.681	0.366	4.44072193764545e-188	5	Hbp1
Krt8	5.45510110659536e-192	0.474097839170018	0.999	0.994	1.03150506824612e-187	5	Krt8
Eml41	2.07113103479199e-191	0.445690464672506	0.794	0.545	3.91630167368817e-187	5	Eml4
Vgll32	4.39607652951578e-191	0.329949059604851	0.634	0.295	8.3125411096614e-187	5	Vgll3
S100a16	5.4991729101271e-191	0.393762300075793	0.557	0.227	1.03983860557593e-186	5	S100a16
Fam83g	3.36383214832089e-190	0.360422345665724	0.679	0.373	6.36067020925996e-186	5	Fam83g
Tpra1	5.74035224701571e-190	0.302737835365419	0.502	0.201	1.0854432063882e-185	5	Tpra1
Arhgap10	8.44492773857131e-190	0.459881068653921	0.89	0.753	1.59685138608645e-185	5	Arhgap10
Chst13	9.5744977769125e-189	0.398897124344688	0.756	0.399	1.81044178463639e-184	5	Chst13
Atxn2	1.16673921952451e-187	0.324985472330333	0.612	0.297	2.2061871901989e-183	5	Atxn2
Appbp2	4.94854083017229e-185	0.427242887841095	0.896	0.76	9.35719585577279e-181	5	Appbp2
Mfsd1	1.00892767326442e-184	0.436812140191124	0.73	0.452	1.90778133737569e-180	5	Mfsd1
Pgrmc1	2.42169316206816e-183	0.438632443775197	0.863	0.7	4.57917960015469e-179	5	Pgrmc1
Ifnar2	7.31639570781729e-183	0.329983209824692	0.577	0.27	1.38345726439117e-178	5	Ifnar2
Golga4	7.75152667601762e-183	0.365039515891929	0.717	0.421	1.46573617916817e-178	5	Golga4
Esrp11	8.39013385371061e-182	0.311784758748867	0.505	0.201	1.58649041039814e-177	5	Esrp1
Rsad21	3.10364921605614e-181	0.414680302262136	0.343	0.093	5.86869030264056e-177	5	Rsad2
Anxa1	1.03552411771423e-180	0.452562654924087	0.394	0.121	1.95807255418584e-176	5	Anxa1
Serpinb9f	2.32987832078064e-180	0.313911819334511	0.556	0.222	4.40556691676411e-176	5	Serpinb9f
Zxdc1	4.31327969730693e-180	0.369926472347752	0.79	0.512	8.15598057963767e-176	5	Zxdc
Mpdu1	5.9026583589981e-178	0.400177246725189	0.907	0.767	1.11613366910295e-173	5	Mpdu1
H2-D1	7.58590964302728e-177	0.541092837354846	0.871	0.663	1.43441965440003e-172	5	H2-D1
Sh2b1	6.27127645410201e-176	0.306743033131322	0.554	0.255	1.18583566470615e-171	5	Sh2b1
Tulp41	1.47617202019589e-175	0.339975854490313	0.556	0.259	2.79129367298841e-171	5	Tulp4
Cox14	1.7736483600623e-175	0.36668614731078	0.989	0.962	3.3537916840418e-171	5	Cox14
Nrip1	2.54386145863192e-175	0.369734129669658	0.762	0.461	4.8101876321271e-171	5	Nrip1
Dtnbp1	3.07752722781329e-175	0.359070703225465	0.737	0.478	5.81929623507215e-171	5	Dtnbp1
Tubb2a	3.32450110509092e-175	0.527665046676756	0.598	0.305	6.28629913961642e-171	5	Tubb2a
Agfg11	3.64268147632533e-175	0.402712519468433	0.734	0.488	6.88794640358356e-171	5	Agfg1
Lrrfip2	1.07375261188365e-172	0.567452799981965	0.847	0.699	2.0303588138108e-168	5	Lrrfip2
Zfand3	5.28778290050246e-172	0.421450923621109	0.847	0.713	9.99866868656011e-168	5	Zfand3
Sptan11	6.95756335524007e-172	0.367883475351797	0.723	0.448	1.31560565484234e-167	5	Sptan1
Amdhd2	8.62456646391163e-172	0.407849383511014	0.596	0.306	1.63081927266105e-167	5	Amdhd2
Pdcd4	2.56046512945985e-171	0.468111484488468	0.806	0.532	4.84158351329563e-167	5	Pdcd4
Optn	4.69697145178952e-171	0.332712188463846	0.589	0.285	8.8815033181888e-167	5	Optn
Maged11	3.77208295259343e-170	0.48673964724593	0.853	0.63	7.13263165505891e-166	5	Maged1
Tmem1472	4.88048759516787e-170	0.399592503717501	0.969	0.892	9.22851399370293e-166	5	Tmem147
Caskin1	1.10090507571951e-169	0.330925133468747	0.552	0.254	2.08170140767802e-165	5	Caskin1
Slc38a2	1.31307706994985e-169	0.405355783512972	0.792	0.553	2.48289743156816e-165	5	Slc38a2
Zxdb	3.10031770515258e-169	0.288145540433833	0.539	0.237	5.86239074867302e-165	5	Zxdb
Mgea5	2.62435827387224e-168	0.373746233474966	0.752	0.488	4.96239906006502e-164	5	Mgea5
Gaa	9.68525861873439e-167	0.393859252021932	0.72	0.446	1.83138555221649e-162	5	Gaa
Ppfibp2	2.81491642046705e-166	0.446389063384156	0.581	0.287	5.32272545946114e-162	5	Ppfibp2
Cox5b2	6.20308469827736e-166	0.296750327820234	0.999	0.994	1.17294128559727e-161	5	Cox5b
Eps15	8.77166877737797e-166	0.303610371834335	0.631	0.34	1.6586348491144e-161	5	Eps15
Bace1	1.81160371191039e-165	0.279587521687054	0.525	0.234	3.42556145885135e-161	5	Bace1
Grtp11	2.55942205655264e-165	0.282129556410447	0.553	0.252	4.83961116673539e-161	5	Grtp1
Inppl1	2.62491253001741e-165	0.329664006713397	0.603	0.307	4.96344710300991e-161	5	Inppl1
Oxct12	8.124232471593e-165	0.406332212449395	0.711	0.448	1.53621111805352e-160	5	Oxct1
Rnf181	1.27635631352264e-162	0.364960267810326	0.763	0.529	2.41346215323996e-158	5	Rnf181
Huwe11	1.57447753761007e-162	0.402293996293373	0.84	0.667	2.97717957586689e-158	5	Huwe1
Cdkn1a	5.41870866732135e-162	0.300646268003099	0.319	0.088	1.02462362190379e-157	5	Cdkn1a
Mycbp2	7.45496010416555e-162	0.47793367909428	0.825	0.64	1.40965840609666e-157	5	Mycbp2
Jade1	8.25044093336629e-161	0.461670465387595	0.88	0.713	1.56007587609023e-156	5	Jade1
Ctnnd11	1.95742565303912e-160	0.343504221681045	0.839	0.632	3.70129616733168e-156	5	Ctnnd1
Cd164	3.86586804371578e-159	0.344270995641593	0.989	0.921	7.30996988386217e-155	5	Cd164
Tgm21	4.0067934079756e-159	0.39948237015758	0.915	0.687	7.57644565514106e-155	5	Tgm2
Cux1	1.01440747084338e-157	0.309393603941673	0.601	0.306	1.91814308661775e-153	5	Cux1
Enah1	1.11839606642185e-157	0.380589259299215	0.726	0.469	2.11477512199708e-153	5	Enah
Psd4	1.28338278986136e-157	0.272455844701782	0.494	0.214	2.42674851734884e-153	5	Psd4
Pphln1	9.36815987962815e-157	0.431658242997845	0.706	0.494	1.77142535163889e-152	5	Pphln1
Gabarapl2	1.19568089145661e-156	0.403634468435533	0.948	0.895	2.26091299765531e-152	5	Gabarapl2
Mov10	2.02384630324518e-154	0.30135644856161	0.568	0.276	3.82689097480631e-150	5	Mov10
Gabarapl11	1.22899168355282e-153	0.399146112422781	0.742	0.496	2.32390037443003e-149	5	Gabarapl1
Kdm5c	1.69506511043794e-153	0.337041089194639	0.654	0.399	3.20519861732711e-149	5	Kdm5c
Ppm1b	2.98601228460131e-153	0.366411619895685	0.679	0.436	5.64625062895261e-149	5	Ppm1b
Ifnar1	2.99057462762995e-153	0.300551522485924	0.537	0.262	5.65487756338547e-149	5	Ifnar1
Marcksl11	8.41199761925707e-153	0.470216905675634	0.981	0.959	1.59062462982532e-148	5	Marcksl1
Dvl2	8.44288244813367e-153	0.251712845289772	0.467	0.195	1.59646464211759e-148	5	Dvl2
Neat1	9.76804936549589e-153	0.334670520923773	0.631	0.326	1.84704045452162e-148	5	Neat1
Stmn12	1.48305546117163e-152	0.42685719001071	0.965	0.821	2.80430957152943e-148	5	Stmn1
Nsmce11	2.46196860259726e-152	0.407258830975479	0.868	0.692	4.65533643065117e-148	5	Nsmce1
Atf3	4.02985514643927e-152	0.277131774091089	0.35	0.111	7.62005309640201e-148	5	Atf3
Auts22	1.34587742272743e-151	0.348196856449205	0.743	0.493	2.54491961863531e-147	5	Auts2
Slc12a71	1.32908841696535e-150	0.342532715305615	0.684	0.417	2.51317328763977e-146	5	Slc12a7
Ap2m1	4.4005595301591e-150	0.4135269199615	0.949	0.902	8.32101801557784e-146	5	Ap2m1
Snx2	4.42453543689815e-149	0.36236151247964	0.782	0.582	8.36635405763072e-145	5	Snx2
Amotl2	1.21766422796281e-147	0.321973192313962	0.402	0.152	2.30248128865488e-143	5	Amotl2
Rbpms21	2.64277507959608e-147	0.266058987567032	0.43	0.167	4.99722339800823e-143	5	Rbpms2
Slc39a61	3.63793556161086e-146	0.377867179706104	0.693	0.439	6.87897235344997e-142	5	Slc39a6
Ddx3x3	2.00891998357016e-145	0.385945348127754	0.969	0.902	3.79866679693282e-141	5	Ddx3x
Slc39a101	1.11540858501164e-144	0.393937250090797	0.715	0.479	2.10912609339851e-140	5	Slc39a10
Aplp2	1.30560135088037e-143	0.413686178266025	0.835	0.667	2.4687615943797e-139	5	Aplp2
Ostm1	9.12589940450222e-143	0.28979995184409	0.39	0.148	1.72561631839733e-138	5	Ostm1
mt-Atp6	9.52779075330751e-142	0.278173363819713	1	0.998	1.80160995354292e-137	5	mt-Atp6
Wsb1	3.37692912503727e-141	0.324965127274033	0.586	0.324	6.38543528253298e-137	5	Wsb1
Kif26a2	6.72505496631729e-141	0.422011867073696	0.818	0.605	1.27164064358094e-136	5	Kif26a
Tor1aip11	4.99822153686346e-140	0.364661113569394	0.826	0.654	9.45113710405512e-136	5	Tor1aip1
Nsmce4a	3.72830623644522e-138	0.391845383508662	0.903	0.761	7.04985426249427e-134	5	Nsmce4a
Atp1b1	1.33401216320185e-136	0.384006992955545	0.876	0.632	2.52248359939838e-132	5	Atp1b1
Tram1	4.01703400397451e-136	0.423554337822151	0.818	0.649	7.59580959811541e-132	5	Tram1
Ubap2l	5.41497710389944e-135	0.329506295326902	0.943	0.853	1.02391802057634e-130	5	Ubap2l
Tead24	3.03198505856485e-133	0.336145181432341	0.788	0.506	5.73318054724027e-129	5	Tead2
Ddx5	3.10773964996036e-132	0.309793960144942	0.999	0.972	5.87642490411004e-128	5	Ddx5
Endog1	1.05395084343934e-131	0.430854827989658	0.643	0.407	1.99291564985945e-127	5	Endog
Peg103	1.38389721779464e-131	0.387702928257599	0.984	0.92	2.61681124912788e-127	5	Peg10
Sbsn1	3.59078868635987e-131	0.575542995881237	0.904	0.737	6.78982232703788e-127	5	Sbsn
Ap1m22	2.77329478233936e-130	0.278819045724246	0.66	0.384	5.24402310392549e-126	5	Ap1m2
Ube2b	1.08895736362817e-129	0.322381273480361	0.948	0.895	2.05910947888451e-125	5	Ube2b
Brd21	8.19637596508206e-129	0.37481592468325	0.927	0.825	1.54985273123737e-124	5	Brd2
Ncoa4	2.01169925195476e-128	0.298846280581496	0.613	0.373	3.80392211552126e-124	5	Ncoa4
Rtfdc1	1.12993989322756e-127	0.369923587354738	0.827	0.686	2.13660334410399e-123	5	Rtfdc1
Fam122b	1.18553565095281e-127	0.310396476330042	0.661	0.415	2.24172936238668e-123	5	Fam122b
Smchd1	1.60085501121095e-127	0.328477805140361	0.901	0.779	3.02705674069879e-123	5	Smchd1
Anapc7	3.26222065879066e-126	0.309605623579467	0.694	0.481	6.16853304370726e-122	5	Anapc7
Spsb3	5.61798793691113e-126	0.323180666282976	0.752	0.559	1.06230533899053e-121	5	Spsb3
Slk	3.00628594929231e-125	0.317420208026646	0.639	0.402	5.68458610151683e-121	5	Slk
Washc1	7.90719735466589e-125	0.266790049501033	0.571	0.325	1.49517194779377e-120	5	Washc1
Zfand5	1.47792531075097e-123	0.37516681556198	0.926	0.827	2.79460897009902e-119	5	Zfand5
Clpb	4.73491823609916e-123	0.29359135175713	0.673	0.448	8.95325689263991e-119	5	Clpb
Rbm39	2.46722734715364e-122	0.281209654307349	0.998	0.978	4.66528019073282e-118	5	Rbm39
Trim25	3.00227955023618e-122	0.316634107010403	0.768	0.585	5.67701040154159e-118	5	Trim25
Mdh22	2.0044193732319e-121	0.325726317806386	0.99	0.948	3.79015659284421e-117	5	Mdh2
Scap	3.04660763686367e-121	0.290268350211744	0.628	0.389	5.76083038054552e-117	5	Scap
Snx3	4.62443850367426e-120	0.377670313291993	0.985	0.982	8.74435076659766e-116	5	Snx3
H3f3a2	7.00810336340503e-120	0.293076739211965	0.994	0.971	1.32516226498626e-115	5	H3f3a
Arl8b	3.85256815042383e-119	0.324013222104294	0.796	0.648	7.28482111563642e-115	5	Arl8b
Gnb2	2.53141029218057e-118	0.347272321749051	0.998	0.983	4.78664372148423e-114	5	Gnb2
Ptbp3	2.80763236011276e-118	0.310878686964049	0.908	0.797	5.30895202973722e-114	5	Ptbp3
mt-Nd4	3.31306155675886e-118	0.261424666516413	1	0.983	6.26466809767533e-114	5	mt-Nd4
Foxn2	3.01715430355617e-117	0.277578369051068	0.574	0.34	5.70513707259437e-113	5	Foxn2
Epop1	4.79605288898387e-117	0.299681405044903	0.98	0.938	9.0688564077796e-113	5	Epop
Eif4a1	1.17616374605476e-116	0.31606666916556	0.999	0.991	2.22400802741495e-112	5	Eif4a1
Atp6ap1	2.43454176931022e-116	0.264506538626477	0.647	0.416	4.6034750315887e-112	5	Atp6ap1
Fam134a	3.43986806719383e-116	0.263613198192532	0.582	0.342	6.50444652825681e-112	5	Fam134a
Fam136a	3.6943973322133e-116	0.338250623765941	0.931	0.849	6.98573591548213e-112	5	Fam136a
Poldip31	2.00190981953062e-115	0.317519940662139	0.835	0.692	3.78541127775045e-111	5	Poldip3
Got21	2.03065886162663e-115	0.302242316204454	0.979	0.913	3.8397728414498e-111	5	Got2
Rdx	1.7329355859524e-114	0.311025979653355	0.963	0.903	3.27680789947739e-110	5	Rdx
Rybp	3.90913182721198e-114	0.302176961409737	0.741	0.562	7.39177737207514e-110	5	Rybp
Chkb	4.94753853406261e-114	0.270870799866992	0.595	0.363	9.35530061405899e-110	5	Chkb
Kifap3	6.42714864796638e-114	0.300038472568094	0.694	0.502	1.21530953784396e-109	5	Kifap3
Mtss11	1.54827416974482e-113	0.280151337688371	0.61	0.358	2.92763162757048e-109	5	Mtss1
Tcf251	3.78667187034125e-113	0.291659462791235	0.939	0.873	7.16021783962828e-109	5	Tcf25
Glrx5	4.67820050751516e-112	0.296737602845305	0.999	0.972	8.84600933966042e-108	5	Glrx5
Slc45a4	5.83735032381786e-112	0.256936112133377	0.525	0.266	1.10378457273072e-107	5	Slc45a4
Tprgl	8.02617379218225e-112	0.309436179493231	0.779	0.633	1.51766920236374e-107	5	Tprgl
Clint11	1.94189384372948e-111	0.306903339630402	0.776	0.611	3.67192706910808e-107	5	Clint1
Mtmr4	2.29217466313506e-111	0.314368064817308	0.577	0.353	4.33427307052209e-107	5	Mtmr4
Sbno1	4.62513859834096e-111	0.300342639048695	0.795	0.637	8.74567457560292e-107	5	Sbno1
Acads1	4.92567811897191e-111	0.305122162049349	0.862	0.705	9.31396475516398e-107	5	Acads
Cystm11	4.94656253193345e-111	0.317566069973712	0.92	0.821	9.35345509163296e-107	5	Cystm1
Apoo	6.79437318930074e-111	0.304218499802599	0.643	0.437	1.28474802636488e-106	5	Apoo
Mrpl4	1.27861500468677e-110	0.289151691525566	0.898	0.81	2.41773311236221e-106	5	Mrpl4
Kpna6	2.10909588704186e-110	0.272164014818647	0.695	0.499	3.98808941280746e-106	5	Kpna6
Afap1l2	2.34980901223542e-110	0.288675905210166	0.732	0.503	4.44325386123595e-106	5	Afap1l2
Bnip3l	1.03284572531176e-109	0.338103008573051	0.944	0.874	1.953007981992e-105	5	Bnip3l
Wipi2	3.14319968378742e-109	0.29686930425538	0.737	0.557	5.94347628207363e-105	5	Wipi2
Mxd4	3.5708700298965e-108	0.288965514513151	0.654	0.393	6.75215813953129e-104	5	Mxd4
Ucp2	1.39458611509076e-107	0.272913069362276	0.695	0.45	2.63702288502512e-103	5	Ucp2
Vcp	2.44679676361366e-107	0.277714940704084	0.984	0.951	4.62664800031706e-103	5	Vcp
Cst3	4.96097186276319e-107	0.306806419954035	0.971	0.915	9.38070169529891e-103	5	Cst3
Rbbp6	7.19651067363643e-107	0.339955669128068	0.863	0.745	1.36078820327791e-102	5	Rbbp6
Hmgcl	3.41333930977853e-106	0.28726579500128	0.852	0.67	6.45428330086022e-102	5	Hmgcl
Jade3	4.21567721935542e-106	0.30589467626523	0.726	0.545	7.97142405407916e-102	5	Jade3
Smim20	4.91176269496926e-106	0.301528262644253	0.798	0.659	9.28765207991737e-102	5	Smim20
Smu1	4.94837684136216e-105	0.291561048688918	0.831	0.676	9.35688576933171e-101	5	Smu1
Rlim1	1.55297671304313e-104	0.298860098414936	0.931	0.848	2.93652366669326e-100	5	Rlim
Snx5	7.91081436035878e-104	0.308981222075817	0.957	0.899	1.49585588740024e-99	5	Snx5
Por	9.29438836934598e-104	0.283659358701249	0.738	0.509	1.75747589675963e-99	5	Por
Snx9	7.06647493150116e-103	0.30093147099437	0.788	0.647	1.33619974479755e-98	5	Snx9
Gabarap	4.01507907045016e-102	0.301785522696352	0.951	0.881	7.59211301431421e-98	5	Gabarap
Erp29	6.14730217113934e-102	0.252165658004694	0.986	0.94	1.16239336754074e-97	5	Erp29
A830080D01Rik	8.30816489319055e-102	0.278936962123626	0.675	0.474	1.5709908996534e-97	5	A830080D01Rik
Blvra	1.07919663535642e-101	0.316888586024549	0.723	0.566	2.04065291779546e-97	5	Blvra
Ech1	4.77194943942326e-101	0.339011466068593	0.823	0.636	9.02327919500543e-97	5	Ech1
Hint3	6.39089773428866e-101	0.265482719926881	0.567	0.35	1.20845485257664e-96	5	Hint3
Ing4	1.1278661896945e-100	0.271348086419824	0.767	0.573	2.13268217809334e-96	5	Ing4
Tmbim6	1.16135286323837e-100	0.31820669698574	0.969	0.915	2.19600212909743e-96	5	Tmbim6
Dync1h11	1.87227784467653e-100	0.286928894510952	0.737	0.555	3.54029017649884e-96	5	Dync1h1
Lgmn	2.76381499304461e-100	0.421356402014977	0.669	0.487	5.22609777034805e-96	5	Lgmn
Flnb	6.16386535792832e-100	0.289575900425286	0.887	0.767	1.16552530053067e-95	5	Flnb
Atp5b1	2.96262223475608e-99	0.267895143162177	0.999	0.987	5.60202238370028e-95	5	Atp5b
Nrd1	6.38076574435459e-99	0.299159537191667	0.727	0.567	1.20653899460001e-94	5	Nrd1
Pard6g1	1.10799129056838e-98	0.311865627668749	0.77	0.594	2.09510073133575e-94	5	Pard6g
Aebp2	1.38699395189423e-98	0.281559334301505	0.651	0.457	2.62266686363679e-94	5	Aebp2
Eps8l2	4.01562195629087e-98	0.314521493365149	0.829	0.684	7.59313955715041e-94	5	Eps8l2
Dnm2	6.40276226044438e-98	0.26923591939936	0.86	0.739	1.21069831582743e-93	5	Dnm2
Lsm101	8.16192821515829e-98	0.301904410430472	0.6	0.393	1.54333900620428e-93	5	Lsm10
Gm91121	4.22900053377049e-97	0.333967473993971	0.942	0.747	7.99661710930662e-93	5	Gm9112
Eif3g1	7.93579967552369e-97	0.267345495507485	0.989	0.949	1.50058036064477e-92	5	Eif3g
Etfb	1.17283183466845e-96	0.30931169746609	0.966	0.879	2.21770771617457e-92	5	Etfb
Dnaja1	1.38752769499355e-96	0.311999396242635	0.999	0.981	2.62367611846331e-92	5	Dnaja1
Dnaja21	5.80954335611903e-96	0.271430527321242	0.968	0.937	1.09852655320855e-91	5	Dnaja2
Kdm6b1	1.46761270369696e-95	0.301077216171311	0.621	0.386	2.77510886142058e-91	5	Kdm6b
Tnk2	3.5497675506508e-95	0.267137717619645	0.621	0.412	6.7122554615256e-91	5	Tnk2
Rad23b1	6.79258538081891e-95	0.259717909685472	0.977	0.934	1.28440996965905e-90	5	Rad23b
Atp6v0e	4.62229499502337e-94	0.25803975913028	0.971	0.954	8.74029760608969e-90	5	Atp6v0e
Npepl1	9.06004347520089e-94	0.328888084962579	0.701	0.525	1.71316362072574e-89	5	Npepl1
Myo18a1	3.14109952976647e-93	0.285642172343195	0.752	0.566	5.93950510083542e-89	5	Myo18a
Rab1a	1.4985297026973e-92	0.261958884715664	0.927	0.882	2.83356981483032e-88	5	Rab1a
Epb411	1.85743415704491e-91	0.278617701132153	0.584	0.387	3.51222224755622e-87	5	Epb41
Gm424181	1.98212986684761e-91	0.560815138970168	0.939	0.892	3.74800936522215e-87	5	Gm42418
Pim11	2.84145936305545e-90	0.351774007399776	0.756	0.567	5.37291550960154e-86	5	Pim1
Gnb4	2.85030120508124e-90	0.278963645347931	0.534	0.309	5.38963454868812e-86	5	Gnb4
Pepd	4.70973176820507e-90	0.335880658405887	0.574	0.379	8.90563180049897e-86	5	Pepd
Zfp6641	8.98263079542089e-90	0.252167160974416	0.634	0.439	1.69852565710614e-85	5	Zfp664
Tinagl1	1.22110032720955e-89	0.346068559880597	0.735	0.548	2.30897860872053e-85	5	Tinagl1
St13	1.38565439721373e-89	0.254546418399628	0.99	0.966	2.62013389969145e-85	5	St13
Eif3c2	5.04758009630112e-89	0.267530716867095	0.99	0.959	9.5444692040958e-85	5	Eif3c
Etfa2	9.45998487222614e-89	0.263018747721876	0.818	0.676	1.78878853948924e-84	5	Etfa
Hbb-y	3.72279662926037e-88	0.872359000776752	0.576	0.369	7.03943614626842e-84	5	Hbb-y
Cldnd1	4.33944352317045e-88	0.272058962493136	0.607	0.427	8.20545375796301e-84	5	Cldnd1
Rhob	6.02971739327913e-88	0.266682619363942	0.862	0.717	1.14015926189515e-83	5	Rhob
Bbx	7.98652677326633e-88	0.360908098775016	0.821	0.642	1.51017234755693e-83	5	Bbx
Serpinb9b	8.8547342493411e-88	0.35822593217221	0.836	0.682	1.67434169920791e-83	5	Serpinb9b
Srek1	1.16566458241896e-87	0.282446250476089	0.747	0.602	2.20415515889602e-83	5	Srek1
Magoh1	5.65017127698757e-87	0.309688384215941	0.964	0.909	1.06839088676558e-82	5	Magoh
Cisd11	1.26435890075534e-86	0.332174417073855	0.945	0.908	2.39077624543827e-82	5	Cisd1
Hnrnph11	1.91365559171659e-86	0.297538375204478	0.928	0.895	3.6185313583769e-82	5	Hnrnph1
Smpd1	2.22988280325884e-86	0.283426491166267	0.319	0.141	4.21648539268215e-82	5	Smpd1
Plekhh1	4.89401566990874e-85	0.257281303166921	0.558	0.354	9.25409423023044e-81	5	Plekhh1
Syf2	4.90898332002414e-85	0.263756550957506	0.823	0.706	9.28239655983364e-81	5	Syf2
Ift20	3.53061108413588e-83	0.266956596092279	0.889	0.817	6.67603249899253e-79	5	Ift20
Amot	5.93798024542938e-83	0.357651734223497	0.463	0.27	1.12281268460824e-78	5	Amot
Dazap21	8.84853892841064e-83	0.259615916428368	0.804	0.692	1.67317022597317e-78	5	Dazap2
Prpsap1	3.15019847399367e-82	0.263550601654014	0.78	0.653	5.95671029447462e-78	5	Prpsap1
Mbnl3	1.5145682916413e-81	0.295916194578746	0.965	0.822	2.86389718266453e-77	5	Mbnl3
Fus1	1.32882919660251e-80	0.259339053922076	0.96	0.912	2.51268312785568e-76	5	Fus
Krtcap2	1.23804678515282e-78	0.290651846767338	0.96	0.932	2.34102266604546e-74	5	Krtcap2
Ctcf	7.07934451310029e-78	0.283969375823292	0.815	0.702	1.33863325398213e-73	5	Ctcf
Myl4	4.39598743343728e-77	0.486968916647391	0.414	0.233	8.31237263788656e-73	5	Myl4
Btg1	7.75713894385772e-77	0.256037434498967	0.711	0.534	1.46679740289406e-72	5	Btg1
Rbmx	1.37894031979606e-76	0.254180303689146	0.717	0.564	2.60743825070237e-72	5	Rbmx
Pttg1	7.84816603718903e-76	0.28086246434718	0.753	0.634	1.48400971597207e-71	5	Pttg1
Carhsp1	9.43080742680141e-76	0.322701796921214	0.93	0.908	1.78327137633388e-71	5	Carhsp1
Gm26917	2.52167869784546e-75	0.466515945270173	0.882	0.831	4.76824224975597e-71	5	Gm26917
Pbrm1	3.21995293674671e-75	0.255216715788393	0.845	0.73	6.08860900809436e-71	5	Pbrm1
Bcap31	6.93143660513133e-75	0.294254221849815	0.911	0.817	1.31066534766428e-70	5	Bcap31
Ankrd11	2.34755667013875e-74	0.271285283770263	0.897	0.785	4.43899490756537e-70	5	Ankrd11
Snx6	1.53668408821761e-73	0.252849967300433	0.868	0.791	2.90571594241068e-69	5	Snx6
D10Jhu81e	1.72113962866908e-73	0.268488692149746	0.592	0.439	3.25450292385036e-69	5	D10Jhu81e
Lgals3	1.73937283384517e-73	0.26343128351938	0.987	0.926	3.28898009151783e-69	5	Lgals3
Mrpl23	1.41030269222726e-72	0.263481720293439	0.973	0.961	2.66674136073253e-68	5	Mrpl23
Rtn3	2.33764519023849e-72	0.282616673857551	0.912	0.872	4.42025329022196e-68	5	Rtn3
Stxbp2	3.81504415764867e-71	0.261639619845717	0.595	0.433	7.21386699769788e-67	5	Stxbp2
Perp	1.0986987882907e-70	0.278170614638856	0.788	0.683	2.07752953877888e-66	5	Perp
Tex30	1.11736064230966e-70	0.332165098983941	0.781	0.693	2.11281723854334e-66	5	Tex30
Ankrd17	4.82574720015837e-69	0.252723244910712	0.843	0.766	9.12500538077946e-65	5	Ankrd17
Wwc2	7.2388429208035e-69	0.278325020507514	0.577	0.423	1.36879280789473e-64	5	Wwc2
Coa3	3.35381617851486e-65	0.336519794631707	0.924	0.907	6.34173101195375e-61	5	Coa3
Irx3	1.88283011080549e-64	0.270341747688593	0.795	0.651	3.56024345652211e-60	5	Irx3
Son	1.72220979749249e-63	0.26413502254087	0.955	0.912	3.25652650607855e-59	5	Son
Rab10	3.01402150173923e-62	0.271177883874755	0.913	0.88	5.69921325763872e-58	5	Rab10
Gchfr	1.89511780269825e-61	0.317775855233472	0.611	0.459	3.58347825312213e-57	5	Gchfr
Cnn32	4.94848728683515e-60	0.335417007601415	0.52	0.374	9.35709461067659e-56	5	Cnn3
Sept4	7.97235625290485e-60	0.422731260090772	0.459	0.294	1.50749284386178e-55	5	Sept4
Ube2e1	8.52647348166214e-59	0.258031514297999	0.841	0.783	1.61227087064749e-54	5	Ube2e1
Irf7	4.82052374988618e-58	0.250169790937797	0.339	0.182	9.11512835865978e-54	5	Irf7
Hebp1	9.1442738565345e-58	0.261487011124383	0.788	0.706	1.72909074353211e-53	5	Hebp1
Mpc1	2.19895297601529e-57	0.251356610014612	0.889	0.804	4.15800018234731e-53	5	Mpc1
Anxa3	6.6310821797434e-54	0.328385757261605	0.416	0.275	1.25387132936768e-49	5	Anxa3
Nudt9	6.53158304371603e-48	0.262303787192473	0.607	0.511	1.23505703773626e-43	5	Nudt9
Epn1	3.72594463717473e-40	0.251989794978111	0.728	0.686	7.0453887144337e-36	5	Epn1
Xist	1.6014185709158e-38	0.489166336202572	0.598	0.512	3.02812237574469e-34	5	Xist
Fabp32	5.01464418330312e-33	0.635731735019161	0.56	0.428	9.48219068620786e-29	5	Fabp3
Aen	3.48307072938218e-30	0.267260939446787	0.652	0.614	6.58613844218877e-26	5	Aen
Anxa5	6.33094319830495e-29	0.319968816982575	0.795	0.802	1.19711804936748e-24	5	Anxa5
Hba-x	3.43062494256194e-22	0.309245913432063	0.255	0.163	6.48696870389037e-18	5	Hba-x
S100a11	1.68760894686895e-14	0.309558177482925	0.771	0.76	3.1910997576345e-10	5	S100a11
Bst2	9.54430318030855e-09	0.433912382116897	0.799	0.824	0.000180473228836454	5	Bst2
Ybx12	9.34303956943633e-245	0.515328976537762	1	0.975	1.76667535218472e-240	6	Ybx1
Gna111	1.55811411448012e-242	0.536583788216049	0.977	0.775	2.94623797907045e-238	6	Gna11
Npm12	6.16314660077579e-203	0.400286411006423	1	0.997	1.16538939074069e-198	6	Npm1
Phactr1	8.57999697942852e-186	0.478812563006644	0.984	0.754	1.62239162884014e-181	6	Phactr1
Scaf11	7.6036455994123e-185	0.43820984857496	0.984	0.861	1.43777334639287e-180	6	Scaf11
Timp1	2.33245097393828e-183	0.314349807977389	0.636	0.243	4.41043154661989e-179	6	Timp1
Hist1h1b1	4.451837240915e-179	0.407774877637214	0.607	0.231	8.41797903884616e-175	6	Hist1h1b
Eif5a1	2.99134961565438e-166	0.361473948799648	1	0.993	5.65634298824086e-162	6	Eif5a
Cdv32	7.39836430309521e-162	0.381567403719167	0.998	0.942	1.39895670607227e-157	6	Cdv3
Lpl2	3.33115602729092e-161	0.353018426825449	0.859	0.448	6.29888293200441e-157	6	Lpl
Anp32b1	2.42935286070037e-159	0.374731274884242	1	0.99	4.59366332429833e-155	6	Anp32b
Lypla2	2.62636367297757e-152	0.351378659148316	0.925	0.688	4.96619106923329e-148	6	Lypla2
Cacybp1	2.03335207147549e-141	0.34183409649236	0.992	0.935	3.84486543195301e-137	6	Cacybp
Lsm121	5.54600539842151e-141	0.32992922122577	0.971	0.85	1.04869416078752e-136	6	Lsm12
Set1	1.04334276324167e-140	0.327400743273276	1	0.977	1.97285683101367e-136	6	Set
Ccne13	1.21590278878413e-138	0.410590374517078	0.954	0.669	2.29915058331192e-134	6	Ccne1
Gjb31	4.36675779866783e-136	0.402593503563746	0.993	0.851	8.25710232150099e-132	6	Gjb3
Ran1	5.73763338836828e-136	0.300302258893976	1	0.991	1.08492909740656e-131	6	Ran
Smarca51	1.1214662810646e-132	0.347530460280317	0.969	0.824	2.12058059086506e-128	6	Smarca5
Hdgf1	3.45592375928031e-131	0.325572285081243	0.995	0.919	6.53480623642314e-127	6	Hdgf
Tspan3	3.55042856084351e-130	0.312833522760222	0.914	0.663	6.71350536569899e-126	6	Tspan3
Pin11	6.01267823624205e-130	0.32030119184948	0.995	0.938	1.13693732769101e-125	6	Pin1
Ptma	2.63524333606201e-129	0.26257725170096	1	0.999	4.98298162415966e-125	6	Ptma
Prrc2c2	4.7423449654049e-127	0.323392754324742	0.983	0.879	8.96730009508413e-123	6	Prrc2c
Ncl1	4.64661283744665e-126	0.359776609762813	1	0.988	8.78628021432787e-122	6	Ncl
Prr5	7.71149836499168e-126	0.303692896563891	0.875	0.559	1.45816722583628e-121	6	Prr5
Utf13	5.85215052403624e-124	0.413102001744067	0.951	0.68	1.10658314259001e-119	6	Utf1
Gsr	7.52847474718278e-124	0.29083088181687	0.871	0.566	1.42355928994479e-119	6	Gsr
Hells1	2.33229068034423e-123	0.310317524761628	0.914	0.633	4.41012844746291e-119	6	Hells
Arf5	3.77372441958047e-123	0.295843947499297	0.997	0.963	7.13573550498471e-119	6	Arf5
Ube2a	2.68028137198094e-121	0.339490703153827	0.995	0.957	5.06814404627876e-117	6	Ube2a
Isoc1	2.76795926456866e-118	0.253841555984234	0.754	0.442	5.23393417337287e-114	6	Isoc1
Uqcc2	2.56952197182094e-117	0.287123511252155	0.991	0.915	4.85870909651622e-113	6	Uqcc2
Prdx61	2.62612480495559e-116	0.290259998121366	0.976	0.847	4.96573939369052e-112	6	Prdx6
Serbp12	3.15279177129168e-116	0.267293818169894	0.999	0.981	5.96161396033544e-112	6	Serbp1
Ppp1cc1	1.23953532337646e-114	0.305404394953691	0.968	0.866	2.34383734297254e-110	6	Ppp1cc
Txndc17	3.66553132463627e-114	0.267396958491347	0.997	0.963	6.93115318175473e-110	6	Txndc17
Morf4l1	8.4506876557166e-113	0.282051553791437	0.997	0.961	1.59794052881945e-108	6	Morf4l1
Nme11	1.68931855169943e-112	0.263365639997086	1	0.985	3.19433244940844e-108	6	Nme1
Ppp1r18	4.49998607467139e-112	0.322343005735725	0.824	0.561	8.50902366859613e-108	6	Ppp1r18
Hspd11	3.39648165425417e-111	0.337110985881494	0.997	0.973	6.4224071600292e-107	6	Hspd1
Gnl3	2.39193136905996e-109	0.306036302846642	0.982	0.871	4.52290302575548e-105	6	Gnl3
Plpp1	7.08741156282364e-109	0.263315559819148	0.843	0.547	1.34015865241432e-104	6	Plpp1
Nudt211	1.00462238354885e-107	0.274115805374481	0.982	0.911	1.89964046505251e-103	6	Nudt21
Slc25a42	6.95499646094262e-107	0.329195322726895	0.997	0.98	1.31512028079964e-102	6	Slc25a4
Gmnn	1.52180872991404e-106	0.293885101616394	0.99	0.872	2.87758812739447e-102	6	Gmnn
Gspt11	5.22136237001284e-105	0.278214020826737	0.982	0.88	9.87307410545728e-101	6	Gspt1
Marcks	6.58453169149958e-105	0.293353555618721	0.804	0.483	1.24506909754566e-100	6	Marcks
Birc5	1.04187949730831e-104	0.307291365998155	0.996	0.861	1.97008994146028e-100	6	Birc5
Slc25a52	8.11146789882023e-104	0.330312404212894	0.997	0.957	1.53379746498792e-99	6	Slc25a5
Hnrnpa12	2.46506625198647e-103	0.280961285950926	1	0.967	4.66119377588122e-99	6	Hnrnpa1
Ino80e	4.49196339071983e-103	0.282356843631451	0.941	0.738	8.49385357551212e-99	6	Ino80e
Glrx3	1.05495312122248e-101	0.311788693858982	0.964	0.874	1.99481085691959e-97	6	Glrx3
Tomm70a1	2.70296114208751e-101	0.267141559938168	0.971	0.866	5.11102922357327e-97	6	Tomm70a
Hist1h1e1	2.06560879971514e-99	0.346594910097202	0.678	0.388	3.90585967938136e-95	6	Hist1h1e
Srsf91	6.7673899057916e-99	0.276544436139622	0.926	0.746	1.27964575728613e-94	6	Srsf9
Dut1	1.62456974646949e-98	0.28112600377418	0.998	0.886	3.07189893359917e-94	6	Dut
Emg1	2.75273413885481e-98	0.257104541427342	0.994	0.936	5.20514498316057e-94	6	Emg1
Bag1	5.17836431814566e-98	0.250438319458608	0.977	0.888	9.79176908918163e-94	6	Bag1
Snx10	2.10607431913275e-97	0.267484802370176	0.848	0.554	3.98237593004812e-93	6	Snx10
C1qbp2	2.33927720643515e-96	0.283938209162237	0.999	0.947	4.42333926964823e-92	6	C1qbp
Rsl1d11	1.06827240901507e-95	0.283560580954388	0.982	0.878	2.0199962982066e-91	6	Rsl1d1
Lsm31	1.56389182012087e-95	0.256747977378833	0.997	0.921	2.95716304266654e-91	6	Lsm3
Rgcc	2.94051019521407e-94	0.311193373882631	0.967	0.77	5.56021072813029e-90	6	Rgcc
Pkn2	3.15300994470508e-93	0.25245722480594	0.976	0.869	5.96202650444284e-89	6	Pkn2
Cdc342	3.23242698126843e-93	0.263906999232075	0.99	0.924	6.11219617888047e-89	6	Cdc34
1810022K09Rik1	4.13304267053285e-91	0.263068974991	0.956	0.805	7.81517038571056e-87	6	1810022K09Rik
Tpr1	6.14503338664019e-91	0.256979754447728	0.981	0.894	1.16196436307979e-86	6	Tpr
Rrp15	7.34755093749664e-89	0.253030791423397	0.935	0.76	1.38934840677124e-84	6	Rrp15
Npm32	8.96370203703677e-88	0.254055915567538	0.993	0.909	1.69494641818328e-83	6	Npm3
Chd42	1.48915735922435e-87	0.27904502487371	0.962	0.809	2.81584765055732e-83	6	Chd4
Ccnd32	5.18539171773498e-87	0.357398822272492	0.983	0.849	9.80505719906507e-83	6	Ccnd3
Srsf21	5.91402851135573e-87	0.28477352554021	0.987	0.934	1.11828365121226e-82	6	Srsf2
Pgam11	1.02891368023368e-85	0.271368331683302	0.995	0.953	1.94557287795387e-81	6	Pgam1
Ddx212	6.24440975632492e-83	0.265619070424007	0.964	0.835	1.18075544082348e-78	6	Ddx21
Mak161	3.43779547240065e-78	0.25608677377238	0.931	0.782	6.5005274587624e-74	6	Mak16
Ccna21	3.1721129229943e-77	0.253311277864969	0.942	0.72	5.99814832608992e-73	6	Ccna2
Litaf	1.58055653875409e-72	0.27649738475704	0.977	0.885	2.9886743591301e-68	6	Litaf
Aldoa2	3.42895492044991e-72	0.258995226400826	0.995	0.97	6.48381085907873e-68	6	Aldoa
[truncated: 5,297 more rows]
