# Supplementary material for: A differentiation roadmap of murine placentation at single-cell resolution
Source: Cell Discov. 2023 Mar 17;9:30. doi: 10.1038/s41421-022-00513-z (PMC10020559; doi:10.1038/s41421-022-00513-z)
Supplement: Supplementary file 4 — Table S3 [file 41421_2022_513_MOESM4_ESM.csv]

	ID	Description	GeneRatio	BgRatio	pvalue	p.adjust	qvalue	geneID	Count
GO:0032970	GO:0032970	regulation of actin filament-based process	35/397	410/23328	5.1763237949945e-15	2.11815169691175e-11	1.5605254051436e-11	Pecam1/Hcls1/Ptger3/Jam3/Pak1/Pfn1/Ptk2b/Tmsb10/Tmsb4x/Cnn2/Sri/Arpc5/Arpc1b/Cdc42ep3/Grb2/Ctsl/Actr3/Abracl/Actr2/Arpc2/Cd47/Dstn/Hras/Itgb3/Tjp1/Capg/Crk/Jup/Actg1/Capzb/Capza1/Rhob/Atp2a2/Sumo1/Gsn	35
GO:0031589	GO:0031589	cell-substrate adhesion	31/397	351/23328	7.97258928068936e-14	1.63119176682904e-10	1.20176293157339e-10	Adamts9/Col3a1/Bcl2/Kdr/Ttyh1/Pecam1/Itga1/Tyro3/Lamb1/Jam3/Nid1/Ptk2b/Itgb4/Adam8/Itga3/Plet1/Tiam1/Ppard/Arpc2/Zyx/Emilin1/Itgb3/Lgals1/Crk/Jup/Cd63/Actg1/Itgb1/Gsk3b/Lims1/P4hb	31
GO:0007015	GO:0007015	actin filament organization	33/397	437/23328	9.97793261064663e-13	1.3609900080922e-09	1.00269470164533e-09	Bcl2/Pecam1/Hcls1/Tpm4/Pak1/Pfn1/Ptk2b/Tmsb10/Tmsb4x/Arpc5/Arpc1b/Cdc42ep3/Aif1l/Grb2/Myo1d/Lcp1/Actr3/Actr2/Fam171a1/Cald1/Arpc2/Zyx/Cd47/Dstn/Hsp90b1/Tjp1/Capg/Actg1/Capzb/Capza1/Rhob/Gsn/Tpm2	33
GO:0001667	GO:0001667	ameboidal-type cell migration	32/397	427/23328	2.73786448755939e-12	2.80083537077325e-09	2.06348523483423e-09	Adamts9/Kdr/Pecam1/Amotl1/Tgfbr2/Mmp9/Pak1/Pfn1/Ptk2b/Itgb4/Adam8/Sema4c/Plxnd1/Sema3f/Sema6d/Itga3/Cdh5/Dab2ip/Sparc/Actr3/Ppard/Hif1a/Svbp/Map2k3/Itgb3/Sema4d/Nr2f2/Gata3/Jup/Cd63/Itgb1/Rhob	32
GO:0034976	GO:0034976	response to endoplasmic reticulum stress	24/397	249/23328	8.7560284425258e-12	7.16593367736311e-09	5.27942430724082e-09	Bcl2/Derl3/Sdf2l1/Herpud1/Sec61b/Fbxo27/Dab2ip/Serp1/Manf/Dnajb9/Xbp1/Bok/Hspa5/Edem1/Selenos/Hsp90b1/Pdia4/Dnajc3/Selenok/Dnajc10/Pdia6/Ufm1/Gsk3b/P4hb	24
GO:0007160	GO:0007160	cell-matrix adhesion	22/397	214/23328	1.84325190312524e-11	1.25709779793141e-08	9.26153236938715e-09	Adamts9/Col3a1/Bcl2/Kdr/Pecam1/Itga1/Jam3/Nid1/Ptk2b/Itgb4/Adam8/Plet1/Tiam1/Zyx/Emilin1/Itgb3/Jup/Cd63/Actg1/Itgb1/Gsk3b/Lims1	22
GO:0032956	GO:0032956	regulation of actin cytoskeleton organization	28/397	361/23328	2.96761679088594e-11	1.73478398690076e-08	1.27808338181915e-08	Pecam1/Hcls1/Jam3/Pak1/Pfn1/Ptk2b/Tmsb10/Tmsb4x/Arpc5/Arpc1b/Cdc42ep3/Grb2/Ctsl/Actr3/Actr2/Arpc2/Cd47/Dstn/Hras/Itgb3/Tjp1/Capg/Crk/Actg1/Capzb/Capza1/Rhob/Gsn	28
GO:0010631	GO:0010631	epithelial cell migration	25/397	295/23328	5.32228496952752e-11	2.5180065979231e-08	1.85511418851977e-08	Adamts9/Kdr/Pecam1/Amotl1/Tgfbr2/Mmp9/Pfn1/Ptk2b/Adam8/Plxnd1/Itga3/Cdh5/Dab2ip/Sparc/Ppard/Hif1a/Svbp/Map2k3/Itgb3/Nr2f2/Gata3/Jup/Cd63/Itgb1/Rhob	25
GO:0045765	GO:0045765	regulation of angiogenesis	26/397	320/23328	5.54105573400669e-11	2.5180065979231e-08	1.85511418851977e-08	Adamts9/Adamts1/Cela1/Kdr/Psg22/Tgfbr2/Mmp9/Ptgis/Ptk2b/Hk2/Plxnd1/Ddah1/Cdh5/Dab2ip/Sparc/Xbp1/Lgals3/Emilin1/Hif1a/Mydgf/Itgb3/Tjp1/Jup/Itgb1/Rhob/Pgk1	26
GO:0090132	GO:0090132	epithelium migration	25/397	297/23328	6.153486309685e-11	2.5180065979231e-08	1.85511418851977e-08	Adamts9/Kdr/Pecam1/Amotl1/Tgfbr2/Mmp9/Pfn1/Ptk2b/Adam8/Plxnd1/Itga3/Cdh5/Dab2ip/Sparc/Ppard/Hif1a/Svbp/Map2k3/Itgb3/Nr2f2/Gata3/Jup/Cd63/Itgb1/Rhob	25
GO:0090130	GO:0090130	tissue migration	25/397	299/23328	7.1057249515429e-11	2.64332968197396e-08	1.94744461829846e-08	Adamts9/Kdr/Pecam1/Amotl1/Tgfbr2/Mmp9/Pfn1/Ptk2b/Adam8/Plxnd1/Itga3/Cdh5/Dab2ip/Sparc/Ppard/Hif1a/Svbp/Map2k3/Itgb3/Nr2f2/Gata3/Jup/Cd63/Itgb1/Rhob	25
GO:1901342	GO:1901342	regulation of vasculature development	27/397	356/23328	1.12120119184988e-10	3.82329606420808e-08	2.81677211706846e-08	Adamts9/Adamts1/Cela1/Kdr/Psg22/Tgfbr2/Mmp9/Ptgis/Ptk2b/Hk2/Plxnd1/Rap1a/Ddah1/Cdh5/Dab2ip/Sparc/Xbp1/Lgals3/Emilin1/Hif1a/Mydgf/Itgb3/Tjp1/Jup/Itgb1/Rhob/Pgk1	27
GO:0045047	GO:0045047	protein targeting to ER	10/397	37/23328	4.2099697453016e-10	1.32516893829032e-07	9.76303915023788e-08	Srp9/Sec61b/Sec61g/Spcs2/Tram2/Hspa5/Spcs3/Ssr3/Srp19/Spcs1	10
GO:1904018	GO:1904018	positive regulation of vasculature development	20/397	208/23328	5.10658209994017e-10	1.43308924913438e-07	1.05581303944047e-07	Cela1/Kdr/Psg22/Tgfbr2/Mmp9/Ptgis/Ptk2b/Hk2/Rap1a/Ddah1/Cdh5/Xbp1/Lgals3/Hif1a/Mydgf/Itgb3/Tjp1/Jup/Itgb1/Rhob	20
GO:0007565	GO:0007565	female pregnancy	18/397	166/23328	5.40207546722672e-10	1.43308924913438e-07	1.05581303944047e-07	Prl7c1/Prl6a1/Psg22/Lamb1/Prl5a1/Mmp9/Prl2c5/Ptgis/Itgb4/Prl2a1/Stx2/Mapk3/Il11ra1/Lgals9/Ctsl/Ppard/Nr2f2/Ube2a	18
GO:0043254	GO:0043254	regulation of protein-containing complex assembly	29/397	438/23328	5.60347702496336e-10	1.43308924913438e-07	1.05581303944047e-07	Pecam1/Hcls1/Jam3/Pak1/Pfn1/Ptk2b/Tmsb10/Tmsb4x/Arpc5/Arpc1b/Cdc42ep3/Grb2/Cdh5/Dab2ip/Lcp1/Actr3/Eif4ebp1/Actr2/Ctnnbip1/Lgals3/Arpc2/Ncam1/Ralb/Capg/Capzb/Capza1/Gsk3b/Sumo1/Gsn	29
GO:0045766	GO:0045766	positive regulation of angiogenesis	19/397	188/23328	5.97568080758092e-10	1.4383815214483e-07	1.05971206395738e-07	Cela1/Kdr/Psg22/Tgfbr2/Mmp9/Ptgis/Ptk2b/Hk2/Ddah1/Cdh5/Xbp1/Lgals3/Hif1a/Mydgf/Itgb3/Tjp1/Jup/Itgb1/Rhob	19
GO:0032535	GO:0032535	regulation of cellular component size	28/397	413/23328	6.585693958077e-10	1.49714775980284e-07	1.10300745590249e-07	Pecam1/Hcls1/Pak1/Pfn1/Ptk2b/Tmsb10/Sema4c/Sema3f/Sct/Sema6d/Tmsb4x/Ano6/Arpc5/Arpc1b/Cdc42ep3/Grb2/Actr3/Actr2/Eif4g2/Arpc2/Dstn/Sema4d/Capg/Anxa7/Capzb/Capza1/Gsk3b/Gsn	28
GO:0072599	GO:0072599	establishment of protein localization to endoplasmic reticulum	10/397	41/23328	1.27524097665868e-09	2.70273787577841e-07	1.99121296399377e-07	Srp9/Sec61b/Sec61g/Spcs2/Tram2/Hspa5/Spcs3/Ssr3/Srp19/Spcs1	10
GO:0044706	GO:0044706	multi-multicellular organism process	19/397	197/23328	1.32098625404615e-09	2.70273787577841e-07	1.99121296399377e-07	Prl7c1/Prl6a1/Psg22/Lamb1/Prl5a1/Mmp9/Prl2c5/Serpine2/Ptgis/Itgb4/Prl2a1/Stx2/Mapk3/Il11ra1/Lgals9/Ctsl/Ppard/Nr2f2/Ube2a	19
GO:0007163	GO:0007163	establishment or maintenance of cell polarity	20/397	223/23328	1.7387979309208e-09	3.38817196825139e-07	2.49619913491588e-07	Frmd4b/Amotl1/Jam3/Cdx2/Pak1/Ptk2b/Arpc5/Cdh5/Actr3/Frmd4a/Actr2/Pard6g/Gata3/Crk/Itgb1/Rhob/Gsk3b/Lims1/Gsn/Actb	20
GO:0110053	GO:0110053	regulation of actin filament organization	22/397	273/23328	2.00385590135003e-09	3.72717197651106e-07	2.74595373275909e-07	Pecam1/Hcls1/Pak1/Pfn1/Ptk2b/Tmsb10/Tmsb4x/Arpc5/Arpc1b/Cdc42ep3/Grb2/Actr3/Actr2/Arpc2/Cd47/Dstn/Tjp1/Capg/Actg1/Capzb/Capza1/Gsn	22
GO:0045785	GO:0045785	positive regulation of cell adhesion	28/397	435/23328	2.10099073608896e-09	3.73793656177219e-07	2.75388442478663e-07	Kdr/Spn/Adam19/Tgfbr2/Nid1/Ptk2b/Adam8/Itga3/Lgals9/Il6st/Cd81/Xbp1/Arpc2/Cd47/Emilin1/Pnp/Itgb3/Tjp1/Lgals1/Gata3/Selenok/Crk/Jup/Cd63/Itgb1/Gsk3b/Lims1/P4hb	28
GO:0008064	GO:0008064	regulation of actin polymerization or depolymerization	18/397	188/23328	4.05078578828587e-09	6.90658976902742e-07	5.08835548142577e-07	Pecam1/Hcls1/Pfn1/Ptk2b/Tmsb10/Tmsb4x/Arpc5/Arpc1b/Cdc42ep3/Grb2/Actr3/Actr2/Arpc2/Dstn/Capg/Capzb/Capza1/Gsn	18
GO:0043542	GO:0043542	endothelial cell migration	19/397	212/23328	4.5057411489511e-09	7.37499711260316e-07	5.43344953709303e-07	Adamts9/Kdr/Pecam1/Amotl1/Ptk2b/Adam8/Plxnd1/Cdh5/Dab2ip/Sparc/Hif1a/Svbp/Map2k3/Itgb3/Nr2f2/Gata3/Jup/Itgb1/Rhob	19
GO:0030832	GO:0030832	regulation of actin filament length	18/397	191/23328	5.21224431886864e-09	8.20327067415787e-07	6.04367114544121e-07	Pecam1/Hcls1/Pfn1/Ptk2b/Tmsb10/Tmsb4x/Arpc5/Arpc1b/Cdc42ep3/Grb2/Actr3/Actr2/Arpc2/Dstn/Capg/Capzb/Capza1/Gsn	18
GO:1902903	GO:1902903	regulation of supramolecular fiber organization	25/397	370/23328	5.94205962806143e-09	9.00552148075087e-07	6.63472076989003e-07	Pecam1/Hcls1/Pak1/Pfn1/Ptk2b/Tmsb10/Tmsb4x/Arpc5/Arpc1b/Cdc42ep3/Grb2/Cdh5/Actr3/Colgalt1/Actr2/Arpc2/Cd47/Emilin1/Dstn/Tjp1/Capg/Actg1/Capzb/Capza1/Gsn	25
GO:0030833	GO:0030833	regulation of actin filament polymerization	17/397	171/23328	6.21207763262777e-09	9.07850774025459e-07	6.68849260896464e-07	Pecam1/Hcls1/Pfn1/Ptk2b/Tmsb10/Tmsb4x/Arpc5/Arpc1b/Cdc42ep3/Grb2/Actr3/Actr2/Arpc2/Capg/Capzb/Capza1/Gsn	17
GO:0006612	GO:0006612	protein targeting to membrane	14/397	117/23328	1.27767813861573e-08	1.80284791145364e-06	1.328228743737e-06	Hpca/Rab8b/Pak1/Srp9/Sec61b/Sec61g/Actr3/Zdhhc21/Arpc2/Tram2/Hspa5/Hras/Ssr3/Srp19	14
GO:0032271	GO:0032271	regulation of protein polymerization	19/397	227/23328	1.38476627651414e-08	1.85116913698997e-06	1.36382888520329e-06	Pecam1/Hcls1/Pak1/Pfn1/Ptk2b/Tmsb10/Tmsb4x/Arpc5/Arpc1b/Cdc42ep3/Grb2/Cdh5/Actr3/Actr2/Arpc2/Capg/Capzb/Capza1/Gsn	19
GO:0070972	GO:0070972	protein localization to endoplasmic reticulum	11/397	66/23328	1.40240086135604e-08	1.85116913698997e-06	1.36382888520329e-06	Kdelr3/Srp9/Sec61b/Sec61g/Spcs2/Tram2/Hspa5/Spcs3/Ssr3/Srp19/Spcs1	11
GO:0071456	GO:0071456	cellular response to hypoxia	13/397	101/23328	1.74166875090311e-08	2.22715891521735e-06	1.64083529690345e-06	Bcl2/Ptgis/Adam8/Ddah1/Higd1a/Eif4ebp1/Map2k1/Ppard/Gnb1/Hif1a/Fam162a/P4hb/Pgk1	13
GO:0001666	GO:0001666	response to hypoxia	18/397	208/23328	1.99240013500736e-08	2.47057616740913e-06	1.82017033067339e-06	Bcl2/Kdr/Ddit4/Pak1/Ptgis/Adam8/Alas1/Ddah1/Higd1a/Eif4ebp1/Map2k1/Ppard/Gnb1/Hif1a/Hsp90b1/Fam162a/P4hb/Pgk1	18
GO:0030041	GO:0030041	actin filament polymerization	17/397	187/23328	2.38544866328927e-08	2.83748628448871e-06	2.09048740000403e-06	Pecam1/Hcls1/Pfn1/Ptk2b/Tmsb10/Tmsb4x/Arpc5/Arpc1b/Cdc42ep3/Grb2/Actr3/Actr2/Arpc2/Capg/Capzb/Capza1/Gsn	17
GO:0010632	GO:0010632	regulation of epithelial cell migration	19/397	235/23328	2.42697995985105e-08	2.83748628448871e-06	2.09048740000403e-06	Adamts9/Kdr/Amotl1/Tgfbr2/Mmp9/Pfn1/Ptk2b/Itga3/Dab2ip/Sparc/Hif1a/Svbp/Map2k3/Itgb3/Nr2f2/Gata3/Jup/Cd63/Rhob	19
GO:0008154	GO:0008154	actin polymerization or depolymerization	18/397	215/23328	3.32693471299239e-08	3.78161579043468e-06	2.78606462514918e-06	Pecam1/Hcls1/Pfn1/Ptk2b/Tmsb10/Tmsb4x/Arpc5/Arpc1b/Cdc42ep3/Grb2/Actr3/Actr2/Arpc2/Dstn/Capg/Capzb/Capza1/Gsn	18
GO:0002685	GO:0002685	regulation of leukocyte migration	18/397	217/23328	3.83693325854024e-08	4.24344078214775e-06	3.12630920411359e-06	S100a14/Cd200/Pecam1/Spn/Mmp9/Ptger3/Jam3/Ptk2b/Adam8/Ano6/Mapk3/Lgals9/Cd81/Lgals3/Emilin1/Itgb3/Selenok/Crk	18
GO:0097193	GO:0097193	intrinsic apoptotic signaling pathway	21/397	295/23328	4.10122698322683e-08	4.41637389878005e-06	3.25371581162372e-06	Bcl2/Ier3/Mmp9/Ddit4/Herpud1/Rps27l/Dab2ip/Dyrk2/Arl6ip5/Xbp1/Map2k1/Bok/Hic1/Hif1a/Selenos/Hras/Pnp/Selenok/Dnajc10/Gsk3b/P4hb	21
GO:0048608	GO:0048608	reproductive structure development	27/397	477/23328	5.99895043762566e-08	6.29428338224723e-06	4.63724535853169e-06	Cts7/Cts8/Adamts1/Bcl2/Kdr/Pcdh12/Tyro3/Rdh10/Serpine2/Cdx2/Ptgis/Ascl2/Mapk3/Il11ra1/Grb2/Plac1/Ctsl/Ercc1/Map2k1/Dhcr24/Serpinb6b/Ppard/Hif1a/Chd7/Fndc3a/Nr2f2/Gata3	27
GO:0061458	GO:0061458	reproductive system development	27/397	481/23328	7.1082933537524e-08	7.2717841008887e-06	5.35740846451233e-06	Cts7/Cts8/Adamts1/Bcl2/Kdr/Pcdh12/Tyro3/Rdh10/Serpine2/Cdx2/Ptgis/Ascl2/Mapk3/Il11ra1/Grb2/Plac1/Ctsl/Ercc1/Map2k1/Dhcr24/Serpinb6b/Ppard/Hif1a/Chd7/Fndc3a/Nr2f2/Gata3	27
GO:0006986	GO:0006986	response to unfolded protein	13/397	117/23328	1.0335498677592e-07	1.0315331850904e-05	7.59970942557725e-06	Derl3/Herpud1/Dab2ip/Serp1/Manf/Dnajb9/Xbp1/Bok/Hspa5/Edem1/Selenos/Dnajc3/Pdia6	13
GO:0036293	GO:0036293	response to decreased oxygen levels	18/397	234/23328	1.20980910649352e-07	1.1786997294694e-05	8.68394306014395e-06	Bcl2/Kdr/Ddit4/Pak1/Ptgis/Adam8/Alas1/Ddah1/Higd1a/Eif4ebp1/Map2k1/Ppard/Gnb1/Hif1a/Hsp90b1/Fam162a/P4hb/Pgk1	18
GO:0035966	GO:0035966	response to topologically incorrect protein	14/397	141/23328	1.38811309313139e-07	1.32096715746364e-05	9.73208298342298e-06	Derl3/Sdf2l1/Herpud1/Dab2ip/Serp1/Manf/Dnajb9/Xbp1/Bok/Hspa5/Edem1/Selenos/Dnajc3/Pdia6	14
GO:0042060	GO:0042060	wound healing	22/397	349/23328	1.65881756740189e-07	1.54270033768376e-05	1.13656782608589e-05	Col3a1/Kdr/Pecam1/Tyro3/Ubash3b/Entpd1/Ptger3/Serpine2/Pros1/Pak1/Ano6/Cnn2/Plet1/Xbp1/Ppard/Hif1a/Hras/Itgb3/Crk/Actg1/Itgb1/Anxa5	22
GO:0010810	GO:0010810	regulation of cell-substrate adhesion	17/397	214/23328	1.71433702603745e-07	1.55890380234338e-05	1.14850555381784e-05	Bcl2/Kdr/Nid1/Ptk2b/Itga3/Plet1/Arpc2/Emilin1/Itgb3/Lgals1/Crk/Jup/Actg1/Itgb1/Gsk3b/Lims1/P4hb	17
GO:0032102	GO:0032102	negative regulation of response to external stimulus	23/397	384/23328	2.16206232442206e-07	1.8910247532702e-05	1.39319208040486e-05	Cd200/Spn/Tyro3/Ier3/Ubash3b/Ptger3/Serpine2/Pros1/Ptgis/Tap2/Sema4c/Sema3f/Sema6d/Ctla2a/Cdh5/Lgals9/Ppard/Serpinb9/Selenos/Sema4d/Gata3/Crk/Anxa5	23
GO:0040013	GO:0040013	negative regulation of locomotion	21/397	326/23328	2.21821085427589e-07	1.8910247532702e-05	1.39319208040486e-05	Adamts9/Col3a1/Bcl2/Cd200/Sema4c/Sema3f/Sema6d/Cnn2/Dab2ip/Ppard/Emilin1/Svbp/Clic4/Sema4d/Nr2f2/Gata3/Crk/Jup/Cd63/Rhob/Gsk3b	21
GO:0051271	GO:0051271	negative regulation of cellular component movement	21/397	326/23328	2.21821085427589e-07	1.8910247532702e-05	1.39319208040486e-05	Adamts9/Col3a1/Bcl2/Cd200/Sema4c/Sema3f/Sema6d/Cnn2/Dab2ip/Ppard/Emilin1/Svbp/Clic4/Sema4d/Nr2f2/Gata3/Crk/Jup/Cd63/Rhob/Gsk3b	21
GO:0031333	GO:0031333	negative regulation of protein-containing complex assembly	14/397	147/23328	2.33319130462573e-07	1.94845282010785e-05	1.43550158892547e-05	Pecam1/Jam3/Pfn1/Tmsb10/Tmsb4x/Cdh5/Eif4ebp1/Ctnnbip1/Arpc2/Capg/Capzb/Capza1/Gsk3b/Gsn	14
GO:0036294	GO:0036294	cellular response to decreased oxygen levels	13/397	126/23328	2.48332745170759e-07	2.03235518647749e-05	1.49731575193485e-05	Bcl2/Ptgis/Adam8/Ddah1/Higd1a/Eif4ebp1/Map2k1/Ppard/Gnb1/Hif1a/Fam162a/P4hb/Pgk1	13
GO:1905475	GO:1905475	regulation of protein localization to membrane	16/397	195/23328	2.54795559132817e-07	2.04435966268919e-05	1.50615992024023e-05	Hpca/Pak1/Itga3/Rap1a/Actr3/Cd81/Map2k1/Lgals3/Arpc2/Hras/Ldlrap1/Itgb1/Gsk3b/Sqstm1/Gsn/Actb	16
GO:0014812	GO:0014812	muscle cell migration	12/397	106/23328	2.60944315661385e-07	2.05343103785844e-05	1.51284315800447e-05	Adamts1/Bcl2/Plekho1/Pak1/Sema6d/Tmsb4x/Arpc5/Il6st/Ppard/Arpc2/Itgb3/Crk	12
GO:0010038	GO:0010038	response to metal ion	19/397	274/23328	2.7338591009237e-07	2.11074555490184e-05	1.55506900993952e-05	Bcl2/Hpca/Aoc1/S100a16/Mmp9/Id2/Mt1/Glud1/Mapk3/Mt2/Anxa11/Ncam1/Clic4/Anxa7/Gsk3b/Sumo1/Gsn/Alad/Anxa5	19
GO:0050900	GO:0050900	leukocyte migration	22/397	360/23328	2.82663218924294e-07	2.14195905895965e-05	1.57806522222062e-05	S100a14/Cd200/Pecam1/Spn/Itga1/Mmp9/Ptger3/Jam3/Ptk2b/Adam8/Ano6/Mapk3/Lgals9/Cd81/Lgals3/Cd47/Emilin1/Itgb3/Gata3/Selenok/Crk/Itgb1	22
GO:0010811	GO:0010811	positive regulation of cell-substrate adhesion	13/397	128/23328	2.98630452374823e-07	2.22181056566868e-05	1.63689495808898e-05	Kdr/Nid1/Ptk2b/Itga3/Arpc2/Emilin1/Itgb3/Crk/Jup/Itgb1/Gsk3b/Lims1/P4hb	13
GO:0001890	GO:0001890	placenta development	15/397	174/23328	3.1970195001516e-07	2.33610782046792e-05	1.72110222714928e-05	Cts7/Cts8/Pcdh12/Cdx2/Ptgis/Ascl2/Mapk3/Il11ra1/Grb2/Plac1/Ctsl/Map2k1/Ppard/Hif1a/Nr2f2	15
GO:0009611	GO:0009611	response to wounding	26/397	492/23328	3.99729147483142e-07	2.86963451140529e-05	2.11417225926449e-05	Col3a1/Bcl2/Kdr/Pecam1/Tyro3/Ubash3b/Entpd1/Ptger3/Serpine2/Pros1/Pak1/Itgb4/Ano6/Cnn2/Plet1/Lcp1/Xbp1/Map2k1/Ppard/Hif1a/Hras/Itgb3/Crk/Actg1/Itgb1/Anxa5	26
GO:0008360	GO:0008360	regulation of cell shape	14/397	154/23328	4.1407721095055e-07	2.92138611587871e-05	2.15229969539451e-05	Fmnl1/Kdr/Plekho1/Ptk2b/Plxnd1/S100a13/Cdc42ep3/Fam171a1/Sema4d/Cdc42se2/Anxa7/Crk/Palm/Rhob	14
GO:0014909	GO:0014909	smooth muscle cell migration	11/397	92/23328	4.72571991062528e-07	3.27756709733537e-05	2.41471218983601e-05	Adamts1/Bcl2/Pak1/Sema6d/Tmsb4x/Arpc5/Il6st/Ppard/Arpc2/Itgb3/Crk	11
GO:0031334	GO:0031334	positive regulation of protein-containing complex assembly	17/397	235/23328	6.45907797531368e-07	4.34881060512713e-05	3.20393928411897e-05	Pak1/Pfn1/Ptk2b/Arpc5/Arpc1b/Cdc42ep3/Grb2/Cdh5/Dab2ip/Lcp1/Actr3/Actr2/Lgals3/Arpc2/Gsk3b/Sumo1/Gsn	17
GO:0051222	GO:0051222	positive regulation of protein transport	21/397	348/23328	6.48283105847397e-07	4.34881060512713e-05	3.20393928411897e-05	Hpca/Wipf1/Hcls1/Psg22/Pak1/Sri/Glud1/Serp1/Actr3/Cd81/Xbp1/Frmd4a/Ppard/Oaz1/Arpc2/Hif1a/Edem1/Hras/Jup/Glrx/Gsk3b	21
GO:0030433	GO:0030433	ubiquitin-dependent ERAD pathway	10/397	77/23328	7.2373301318598e-07	4.77663788702747e-05	3.51913641725747e-05	Derl3/Herpud1/Sec61b/Fbxo27/Dnajb9/Hspa5/Edem1/Selenos/Hsp90b1/Dnajc10	10
GO:0051258	GO:0051258	protein polymerization	19/397	293/23328	7.59506027222329e-07	4.93317248157741e-05	3.63446159058438e-05	Pecam1/Hcls1/Pak1/Pfn1/Ptk2b/Tmsb10/Tmsb4x/Arpc5/Arpc1b/Cdc42ep3/Grb2/Cdh5/Actr3/Actr2/Arpc2/Capg/Capzb/Capza1/Gsn	19
GO:0071453	GO:0071453	cellular response to oxygen levels	13/397	140/23328	8.42253593961845e-07	5.38515891639355e-05	3.96745771892553e-05	Bcl2/Ptgis/Adam8/Ddah1/Higd1a/Eif4ebp1/Map2k1/Ppard/Gnb1/Hif1a/Fam162a/P4hb/Pgk1	13
GO:0036503	GO:0036503	ERAD pathway	11/397	99/23328	9.96413873190964e-07	6.20342643147054e-05	4.57030748050924e-05	Derl3/Sdf2l1/Herpud1/Sec61b/Fbxo27/Dnajb9/Hspa5/Edem1/Selenos/Hsp90b1/Dnajc10	11
GO:0014911	GO:0014911	positive regulation of smooth muscle cell migration	9/397	62/23328	1.00055265023718e-06	6.20342643147054e-05	4.57030748050924e-05	Adamts1/Bcl2/Pak1/Sema6d/Tmsb4x/Il6st/Arpc2/Itgb3/Crk	9
GO:0010594	GO:0010594	regulation of endothelial cell migration	14/397	166/23328	1.03019221138405e-06	6.29186049102017e-05	4.63546031956623e-05	Adamts9/Kdr/Amotl1/Ptk2b/Dab2ip/Sparc/Hif1a/Svbp/Map2k3/Itgb3/Nr2f2/Gata3/Jup/Rhob	14
GO:0006605	GO:0006605	protein targeting	18/397	271/23328	1.05250582979965e-06	6.3336086110885e-05	4.66621779651116e-05	Hpca/Rab8b/Pak1/Srp9/Sec61b/Sec61g/Actr3/Zdhhc21/Spcs2/Arpc2/Tram2/Hspa5/Ywhaz/Spcs3/Hras/Ssr3/Srp19/Spcs1	18
GO:0032386	GO:0032386	regulation of intracellular transport	20/397	329/23328	1.06971657141853e-06	6.34388436267339e-05	4.67378834560287e-05	Hpca/Wipf1/Hcls1/Ier3/Pak1/Derl3/Mapk3/Lcp1/Actr3/Cd81/Xbp1/Map2k1/Oaz1/Arpc2/Edem1/Hras/Ldlrap1/Ufm1/Jup/Gsk3b	20
GO:0090316	GO:0090316	positive regulation of intracellular protein transport	13/397	144/23328	1.16154952546458e-06	6.79008665457296e-05	5.00252306906852e-05	Hpca/Wipf1/Hcls1/Pak1/Actr3/Cd81/Xbp1/Oaz1/Arpc2/Edem1/Hras/Jup/Gsk3b	13
GO:0070059	GO:0070059	intrinsic apoptotic signaling pathway in response to endoplasmic reticulum stress	9/397	64/23328	1.31821695429936e-06	7.59461292575883e-05	5.59524911750097e-05	Bcl2/Herpud1/Dab2ip/Xbp1/Bok/Selenos/Selenok/Dnajc10/Gsk3b	9
GO:1904951	GO:1904951	positive regulation of establishment of protein localization	21/397	364/23328	1.33629552945903e-06	7.59461292575883e-05	5.59524911750097e-05	Hpca/Wipf1/Hcls1/Psg22/Pak1/Sri/Glud1/Serp1/Actr3/Cd81/Xbp1/Frmd4a/Ppard/Oaz1/Arpc2/Hif1a/Edem1/Hras/Jup/Glrx/Gsk3b	21
GO:0032272	GO:0032272	negative regulation of protein polymerization	10/397	83/23328	1.46574154380561e-06	8.2161841058254e-05	6.05318497686988e-05	Pecam1/Pfn1/Tmsb10/Tmsb4x/Cdh5/Arpc2/Capg/Capzb/Capza1/Gsn	10
GO:0046686	GO:0046686	response to cadmium ion	7/397	35/23328	1.74818557440903e-06	9.66699374389427e-05	7.12205332163224e-05	Mmp9/Mt1/Mapk3/Mt2/Sumo1/Gsn/Alad	7
GO:0014910	GO:0014910	regulation of smooth muscle cell migration	10/397	85/23328	1.82959623872629e-06	9.82150442710048e-05	7.23588740011725e-05	Adamts1/Bcl2/Pak1/Sema6d/Tmsb4x/Il6st/Ppard/Arpc2/Itgb3/Crk	10
GO:0010634	GO:0010634	positive regulation of epithelial cell migration	13/397	150/23328	1.84335630641528e-06	9.82150442710048e-05	7.23588740011725e-05	Kdr/Amotl1/Tgfbr2/Mmp9/Pfn1/Ptk2b/Itga3/Sparc/Hif1a/Map2k3/Itgb3/Gata3/Rhob	13
GO:0071276	GO:0071276	cellular response to cadmium ion	6/397	23/23328	1.84813255348665e-06	9.82150442710048e-05	7.23588740011725e-05	Mmp9/Mt1/Mapk3/Mt2/Sumo1/Gsn	6
GO:0030837	GO:0030837	negative regulation of actin filament polymerization	9/397	68/23328	2.22157813286334e-06	0.000115072123033884	8.47781448703613e-05	Pecam1/Pfn1/Tmsb10/Tmsb4x/Arpc2/Capg/Capzb/Capza1/Gsn	9
GO:0030968	GO:0030968	endoplasmic reticulum unfolded protein response	9/397	68/23328	2.22157813286334e-06	0.000115072123033884	8.47781448703613e-05	Derl3/Herpud1/Serp1/Xbp1/Bok/Hspa5/Selenos/Dnajc3/Pdia6	9
GO:0070482	GO:0070482	response to oxygen levels	18/397	287/23328	2.38471004223525e-06	0.000121977918660333	8.98659152758124e-05	Bcl2/Kdr/Ddit4/Pak1/Ptgis/Adam8/Alas1/Ddah1/Higd1a/Eif4ebp1/Map2k1/Ppard/Gnb1/Hif1a/Hsp90b1/Fam162a/P4hb/Pgk1	18
GO:0043393	GO:0043393	regulation of protein binding	16/397	231/23328	2.43244244304147e-06	0.000122883388604021	9.05330104856502e-05	Mmp9/Ubash3b/Plxnd1/Mapk3/Fkbp1a/Tiam1/Actr3/Ctnnbip1/Cald1/Ralb/Ldlrap1/Crk/Cycs/Atp2a2/Gsk3b/Actb	16
GO:0033157	GO:0033157	regulation of intracellular protein transport	16/397	232/23328	2.57265619282443e-06	0.000128381818793141	9.45839195924155e-05	Hpca/Wipf1/Hcls1/Pak1/Derl3/Lcp1/Actr3/Cd81/Xbp1/Oaz1/Arpc2/Edem1/Hras/Ufm1/Jup/Gsk3b	16
GO:0031346	GO:0031346	positive regulation of cell projection organization	24/397	478/23328	2.73593207539347e-06	0.000134884747620603	9.93748822311591e-05	Adamts1/Rab8b/Serpine2/Pak1/Pfn1/Neu1/Ptk2b/Plxnd1/Itga3/Cdc42ep3/Rap1a/Dab2ip/Tiam1/Actr3/Map2k1/Actr2/Eif4g2/Arpc2/Hspa5/Hras/Sema4d/Itgb1/Palm/Gsk3b	24
GO:0051235	GO:0051235	maintenance of location	19/397	320/23328	2.80924501810326e-06	0.000136850364453316	0.00010082302922115	Kdelr3/Ubash3b/Pfn1/Ptk2b/Tmsb10/Hk2/Tmsb4x/Sri/Fkbp1a/Lgals9/Fth1/Hilpda/Ppard/Soat1/Hspa5/Itgb3/Chd7/Ftl1/Gsn	19
GO:0002687	GO:0002687	positive regulation of leukocyte migration	13/397	156/23328	2.86000240824677e-06	0.000137683880641715	0.000101437113278251	S100a14/Pecam1/Spn/Mmp9/Ptger3/Ptk2b/Adam8/Ano6/Mapk3/Lgals9/Lgals3/Itgb3/Selenok	13
GO:2000146	GO:2000146	negative regulation of cell motility	18/397	291/23328	2.89793229956721e-06	0.000137887662439872	0.000101587247318978	Adamts9/Col3a1/Bcl2/Cd200/Sema6d/Cnn2/Dab2ip/Ppard/Emilin1/Svbp/Clic4/Nr2f2/Gata3/Crk/Jup/Cd63/Rhob/Gsk3b	18
GO:0032388	GO:0032388	positive regulation of intracellular transport	14/397	184/23328	3.49491957754866e-06	0.000164381734612978	0.000121106469087712	Hpca/Wipf1/Hcls1/Pak1/Actr3/Cd81/Xbp1/Oaz1/Arpc2/Edem1/Hras/Ldlrap1/Jup/Gsk3b	14
GO:0021700	GO:0021700	developmental maturation	19/397	327/23328	3.84814029130375e-06	0.000178938523545625	0.000131831026247535	Bcl2/Kdr/Pfn1/Ptk2b/Id2/Ano6/Cdh5/Dab2ip/Ctsl/Xbp1/Ppard/Ptbp3/Hif1a/Ywhaz/Sema4d/Gata3/Cd63/Palm/Gsk3b	19
GO:0051098	GO:0051098	regulation of binding	21/397	390/23328	3.95663611210739e-06	0.000181916347985882	0.000134024906269374	Mmp9/Ubash3b/Plxnd1/Id2/Sri/Mapk3/Fkbp1a/Tiam1/Lgals9/Actr3/Ctnnbip1/Cald1/Ralb/Gata3/Ldlrap1/Crk/Cycs/Atp2a2/Gsk3b/Sumo1/Actb	21
GO:0051651	GO:0051651	maintenance of location in cell	15/397	213/23328	4.09315796419995e-06	0.000186102248772291	0.000137108823502558	Kdelr3/Ubash3b/Pfn1/Ptk2b/Tmsb10/Hk2/Tmsb4x/Sri/Fkbp1a/Fth1/Hspa5/Itgb3/Chd7/Ftl1/Gsn	15
GO:0010770	GO:0010770	positive regulation of cell morphogenesis involved in differentiation	14/397	188/23328	4.49112511027633e-06	0.000201952570892865	0.000148786377279715	Pak1/Plxnd1/Tiam1/Actr3/Map2k1/Actr2/Eif4g2/Arpc2/Itgb3/Sema4d/Crk/Gsk3b/Lims1/P4hb	14
GO:0007229	GO:0007229	integrin-mediated signaling pathway	10/397	95/23328	5.08123266385833e-06	0.000218069104347227	0.000160660059384282	Col3a1/Itga1/Ptk2b/Itgb4/Itga3/Zyx/Itgb3/Cd63/Itgb1/Lims1	10
GO:0034109	GO:0034109	homotypic cell-cell adhesion	9/397	75/23328	5.09869553175849e-06	0.000218069104347227	0.000160660059384282	Tyro3/Ubash3b/Ptger3/Serpine2/Map2k1/Ncam1/Itgb3/Lgals1/Jup	9
GO:0030970	GO:0030970	retrograde protein transport, ER to cytosol	6/397	27/23328	5.1159907178235e-06	0.000218069104347227	0.000160660059384282	Derl3/Herpud1/Sec61b/Edem1/Selenos/Hsp90b1	6
GO:1903489	GO:1903489	positive regulation of lactation	6/397	27/23328	5.1159907178235e-06	0.000218069104347227	0.000160660059384282	Prl7c1/Prl6a1/Prl5a1/Prl2c5/Prl2a1/Xbp1	6
GO:1903513	GO:1903513	endoplasmic reticulum to cytosol transport	6/397	27/23328	5.1159907178235e-06	0.000218069104347227	0.000160660059384282	Derl3/Herpud1/Sec61b/Edem1/Selenos/Hsp90b1	6
GO:0030838	GO:0030838	positive regulation of actin filament polymerization	10/397	96/23328	5.58723479369109e-06	0.000235700667791587	0.000173649923484876	Pfn1/Ptk2b/Arpc5/Arpc1b/Cdc42ep3/Grb2/Actr3/Actr2/Arpc2/Gsn	10
GO:0030010	GO:0030010	establishment of cell polarity	12/397	143/23328	6.40619862521212e-06	0.000265286976783298	0.000195447317360541	Frmd4b/Amotl1/Jam3/Pak1/Ptk2b/Cdh5/Frmd4a/Gata3/Crk/Itgb1/Gsk3b/Gsn	12
GO:1903487	GO:1903487	regulation of lactation	6/397	28/23328	6.41823330927335e-06	0.000265286976783298	0.000195447317360541	Prl7c1/Prl6a1/Prl5a1/Prl2c5/Prl2a1/Xbp1	6
GO:0007595	GO:0007595	lactation	8/397	60/23328	7.74486320030035e-06	0.000313781982332961	0.000231175489376344	Prl7c1/Prl6a1/Prl5a1/Prl2c5/Prl2a1/Xbp1/Hif1a/Aprt	8
GO:2000401	GO:2000401	regulation of lymphocyte migration	8/397	60/23328	7.74486320030035e-06	0.000313781982332961	0.000231175489376344	Cd200/Spn/Ptk2b/Adam8/Lgals9/Itgb3/Selenok/Crk	8
GO:0071353	GO:0071353	cellular response to interleukin-4	6/397	29/23328	7.97696836202694e-06	0.000320017201347198	0.000235769219699124	Rufy4/Xbp1/Hspa5/Rps2/Gata3/Alad	6
GO:0052548	GO:0052548	regulation of endopeptidase activity	19/397	346/23328	8.64047971746597e-06	0.000343270320425929	0.000252900704249591	Mmp9/Serpinb9e/Siah2/Serpinb9g/Serpine2/Serpinb9c/Serpinb9f/Herpud1/Rps27l/Arl6ip5/Dhcr24/Prelid1/Serpinb9b/Serpinb6b/Bok/Serpinb9/Cycs/Fam162a/Gsn	19
GO:1902905	GO:1902905	positive regulation of supramolecular fiber organization	14/397	200/23328	9.15999300858265e-06	0.000360410494145387	0.000265528542273084	Pak1/Pfn1/Ptk2b/Arpc5/Arpc1b/Cdc42ep3/Grb2/Actr3/Colgalt1/Actr2/Arpc2/Cd47/Dstn/Gsn	14
GO:0006595	GO:0006595	polyamine metabolic process	5/397	18/23328	9.93559497271438e-06	0.000383551458757993	0.000282577398230923	Sat1/Oaz1/Sms/Odc1/Srm	5
GO:0006614	GO:0006614	SRP-dependent cotranslational protein targeting to membrane	5/397	18/23328	9.93559497271438e-06	0.000383551458757993	0.000282577398230923	Srp9/Sec61b/Tram2/Ssr3/Srp19	5
GO:0032527	GO:0032527	protein exit from endoplasmic reticulum	7/397	45/23328	1.01907186019893e-05	0.000389723556255517	0.000287124624457427	Derl3/Herpud1/Sec61b/Cd81/Edem1/Selenos/Hsp90b1	7
GO:2000404	GO:2000404	regulation of T cell migration	7/397	46/23328	1.18453427365473e-05	0.000446912358016292	0.000329257857014627	Cd200/Spn/Adam8/Lgals9/Itgb3/Selenok/Crk	7
GO:0050878	GO:0050878	regulation of body fluid levels	19/397	354/23328	1.19242973218828e-05	0.000446912358016292	0.000329257857014627	Prl7c1/Prl6a1/Tyro3/Prl5a1/Prl2c5/Ubash3b/Entpd1/Ptger3/Serpine2/Pros1/Sct/Prl2a1/Ano6/Xbp1/Hif1a/Itgb3/Anxa7/Aprt/Anxa5	19
GO:0070670	GO:0070670	response to interleukin-4	6/397	31/23328	1.20137730649541e-05	0.000446912358016292	0.000329257857014627	Rufy4/Xbp1/Hspa5/Rps2/Gata3/Alad	6
GO:0052547	GO:0052547	regulation of peptidase activity	21/397	421/23328	1.27054900973776e-05	0.000468386175481703	0.000345078460302412	Mmp9/Serpinb9e/Siah2/Serpinb9g/Serpine2/Serpinb9c/Serpinb9f/Herpud1/Mapk3/Rps27l/Arl6ip5/Dhcr24/Prelid1/Serpinb9b/Serpinb6b/Bok/Serpinb9/Svbp/Cycs/Fam162a/Gsn	21
GO:0006613	GO:0006613	cotranslational protein targeting to membrane	5/397	19/23328	1.32960865008865e-05	0.000483203177220396	0.000355994726439063	Srp9/Sec61b/Tram2/Ssr3/Srp19	5
GO:0032273	GO:0032273	positive regulation of protein polymerization	11/397	129/23328	1.33435872497324e-05	0.000483203177220396	0.000355994726439063	Pak1/Pfn1/Ptk2b/Arpc5/Arpc1b/Cdc42ep3/Grb2/Actr3/Actr2/Arpc2/Gsn	11
GO:0034329	GO:0034329	cell junction assembly	21/397	426/23328	1.51580120705696e-05	0.00054409285432255	0.000400854538966863	Bcl2/Kdr/Pecam1/Jam3/Ptk2b/Itgb4/Plxnd1/Rap1a/Cdh5/Actr3/Itgb3/Sema4d/Tjp1/Sdcbp/Jup/Actg1/Itgb1/Capza1/Gsk3b/Lims1/Actb	21
GO:1905897	GO:1905897	regulation of response to endoplasmic reticulum stress	9/397	86/23328	1.58376447068681e-05	0.000563544714265254	0.000415185486869292	Derl3/Herpud1/Manf/Xbp1/Bok/Edem1/Selenos/Dnajc3/Pdia6	9
GO:1905477	GO:1905477	positive regulation of protein localization to membrane	10/397	109/23328	1.73634560742429e-05	0.000612510881515533	0.00045126078218359	Hpca/Pak1/Itga3/Actr3/Cd81/Lgals3/Arpc2/Hras/Itgb1/Sqstm1	10
GO:0009100	GO:0009100	glycoprotein metabolic process	18/397	332/23328	1.76455150736435e-05	0.00061714057847307	0.000454671661456725	Bcl2/Pcsk6/Cela1/Tet1/C1galt1/Derl3/Sdf2l1/Fbxo27/Serp1/Ctsl/Ppard/Soat1/Mgat2/Hif1a/Edem1/Krtcap2/Mgat4b/Dad1	18
GO:0035967	GO:0035967	cellular response to topologically incorrect protein	10/397	110/23328	1.88146005074234e-05	0.00065245207861336	0.000480687028128997	Derl3/Sdf2l1/Herpud1/Serp1/Xbp1/Bok/Hspa5/Selenos/Dnajc3/Pdia6	10
GO:0034620	GO:0034620	cellular response to unfolded protein	9/397	88/23328	1.90984663521292e-05	0.00065673045641103	0.000483839076802282	Derl3/Herpud1/Serp1/Xbp1/Bok/Hspa5/Selenos/Dnajc3/Pdia6	9
GO:0043087	GO:0043087	regulation of GTPase activity	17/397	303/23328	1.94769242615989e-05	0.000664163117320523	0.000489315009519468	Chn1/Pecam1/Rgs16/Ptk2b/Plxnd1/Rap1a/Dab2ip/Tiam1/Adap1/Map2k1/Tax1bp3/Hras/Sema4d/Crk/Itgb1/Gsk3b/Lims1	17
GO:0008637	GO:0008637	apoptotic mitochondrial changes	10/397	111/23328	2.036871166603e-05	0.000683186624077007	0.000503330372834426	Bcl2/Ier3/Mmp9/Hk2/Higd1a/Prelid1/Bok/Pnp/Fam162a/Gsk3b	10
GO:0032963	GO:0032963	collagen metabolic process	10/397	111/23328	2.036871166603e-05	0.000683186624077007	0.000503330372834426	P3h2/Mmp9/Rap1a/Ctsl/Ppard/Errfi1/Tram2/Emilin1/Hif1a/Itgb1	10
GO:0010976	GO:0010976	positive regulation of neuron projection development	19/397	372/23328	2.37302866660407e-05	0.000789466122255596	0.000581630646226277	Adamts1/Serpine2/Pak1/Neu1/Ptk2b/Plxnd1/Itga3/Rap1a/Dab2ip/Tiam1/Actr3/Map2k1/Actr2/Eif4g2/Hspa5/Sema4d/Itgb1/Palm/Gsk3b	19
GO:1902904	GO:1902904	negative regulation of supramolecular fiber organization	12/397	163/23328	2.41318065452263e-05	0.00079634961599247	0.000586701985955248	Pecam1/Pfn1/Tmsb10/Tmsb4x/Cdh5/Arpc2/Emilin1/Tjp1/Capg/Capzb/Capza1/Gsn	12
GO:0030336	GO:0030336	negative regulation of cell migration	16/397	278/23328	2.50257475777149e-05	0.000819242872704075	0.000603568345790109	Adamts9/Col3a1/Bcl2/Cd200/Sema6d/Cnn2/Dab2ip/Ppard/Emilin1/Svbp/Clic4/Nr2f2/Jup/Cd63/Rhob/Gsk3b	16
GO:0097529	GO:0097529	myeloid leukocyte migration	14/397	219/23328	2.54227267603497e-05	0.000825633316693261	0.000608276436438108	S100a14/Cd200/Pecam1/Itga1/Ptger3/Jam3/Ptk2b/Adam8/Ano6/Mapk3/Cd81/Lgals3/Cd47/Emilin1	14
GO:0001892	GO:0001892	embryonic placenta development	10/397	114/23328	2.57098708084457e-05	0.000828384183843779	0.00061030310812589	Cts7/Cts8/Pcdh12/Cdx2/Ascl2/Grb2/Plac1/Map2k1/Hif1a/Nr2f2	10
GO:1904375	GO:1904375	regulation of protein localization to cell periphery	11/397	140/23328	2.87913454683244e-05	0.000920423325440496	0.000678111952477641	Itga3/Rap1a/Actr3/Map2k1/Lgals3/Hras/Ldlrap1/Itgb1/Gsk3b/Sqstm1/Actb	11
GO:0045123	GO:0045123	cellular extravasation	8/397	72/23328	3.0335688282888e-05	0.000962276251578121	0.000708946644163127	Pecam1/Spn/Itga1/Ptger3/Adam8/Cd47/Crk/Itgb1	8
