# Supplementary material for: A differentiation roadmap of murine placentation at single-cell resolution
Source: Cell Discov. 2023 Mar 17;9:30. doi: 10.1038/s41421-022-00513-z (PMC10020559; doi:10.1038/s41421-022-00513-z)
Supplement: Supplementary file 5 — Table S4 [file 41421_2022_513_MOESM5_ESM.csv]

	p_val	avg_logFC	pct.1	pct.2	p_val_adj	cluster	gene
Car2	2.68071308761371e-69	1.05059155649536	0.994	0.756	5.06896037736877e-65	E1	Car2
Lgals3	7.13478638033502e-61	0.960996206985409	0.971	0.739	1.34911675665755e-56	E1	Lgals3
Sct	3.85388866519436e-50	1.27926745188192	0.98	0.908	7.28731807701601e-46	E1	Sct
Sri	2.49270446832281e-48	0.632995581103607	0.997	0.958	4.7134548791516e-44	E1	Sri
AA467197	2.02750154632727e-47	0.863917213335619	0.843	0.385	3.83380267395023e-43	E1	AA467197
Cdx2	4.77121190387748e-43	0.504310444135709	0.689	0.17	9.02188458904192e-39	E1	Cdx2
Tmsb10	1.8265559461745e-42	0.494006016344057	1	1	3.45383463862137e-38	E1	Tmsb10
Lgals9	6.60547167148048e-39	0.616385602077005	0.863	0.488	1.24902863836024e-34	E1	Lgals9
Derl3	3.49110695191092e-33	0.462199484328492	0.703	0.29	6.60133413536835e-29	E1	Derl3
Basp1	1.24391504028337e-32	0.418304033282812	1	0.989	2.35211894967182e-28	E1	Basp1
Hmgn5	9.32889139229333e-32	0.455907748750362	1	0.993	1.76400007336875e-27	E1	Hmgn5
Pxdc1	1.00127208234931e-30	0.388055079439054	0.677	0.233	1.89330538051431e-26	E1	Pxdc1
Tnfaip8	1.63031364493647e-30	0.439451768597691	0.757	0.392	3.08276007121038e-26	E1	Tnfaip8
Tmsb4x	1.26515530400448e-27	0.512114473026491	1	1	2.39228216434208e-23	E1	Tmsb4x
Serpinb9e	1.4578833769775e-27	0.525563849920337	0.737	0.41	2.75671167752675e-23	E1	Serpinb9e
Lgals1	1.99450319422799e-27	0.287694919751193	1	1	3.7714060899657e-23	E1	Lgals1
S100a16	4.47457058623705e-26	0.7028754429103	0.703	0.375	8.46096552151565e-22	E1	S100a16
Mrfap1	1.47191105364459e-25	0.291444154721107	1	1	2.78323661133655e-21	E1	Mrfap1
Mpzl1	3.00513742838989e-25	0.390310293273437	0.977	0.926	5.68241436334244e-21	E1	Mpzl1
Klf13	6.56332310148528e-25	0.410730510858571	0.9	0.721	1.24105876525985e-20	E1	Klf13
Rassf4	3.29446903198735e-24	0.369426532254318	0.7	0.353	6.22951149258489e-20	E1	Rassf4
Spata21	1.21416559037694e-23	0.274308224233082	0.543	0.163	2.29586571484376e-19	E1	Spata21
Fam78b	2.54608818958933e-21	0.273324009160656	0.394	0.071	4.81439815769447e-17	E1	Fam78b
Pdcd4	1.33936458447833e-20	0.371656919820846	0.643	0.314	2.53260449279007e-16	E1	Pdcd4
Eif4ebp1	3.22626964023632e-20	0.319973302718898	0.997	1	6.10055326272285e-16	E1	Eif4ebp1
Lysmd2	4.0772696928207e-20	0.322426952759312	0.663	0.364	7.70970926215467e-16	E1	Lysmd2
Gng12	1.21891690921214e-19	0.321345805513294	0.989	0.961	2.30484998362924e-15	E1	Gng12
Id2	1.91320105877901e-19	0.469226474322685	0.546	0.237	3.61767188204522e-15	E1	Id2
Prune2	5.63140097390391e-19	0.328382130983782	0.6	0.265	1.06484161015549e-14	E1	Prune2
Serpinb9g	9.63084474938757e-19	0.45669702396779	0.669	0.396	1.8210964336617e-14	E1	Serpinb9g
Dstn	9.95109166203291e-19	0.281269060217201	0.997	0.986	1.8816519223738e-14	E1	Dstn
Plac8	1.00096157535246e-18	0.380963197258214	0.997	0.986	1.89271824283396e-14	E1	Plac8
Cald1	2.39405294972816e-18	0.391482229801827	0.994	0.894	4.52691472264098e-14	E1	Cald1
Irs3	6.72169793688046e-18	0.259334758395565	0.626	0.311	1.27100586288473e-13	E1	Irs3
Ndufa11	3.44072240701496e-16	0.266817598714322	0.997	0.993	6.50606199942458e-12	E1	Ndufa11
Dbpht2	5.43355795656769e-16	0.271917862075422	0.594	0.322	1.02743147400739e-11	E1	Dbpht2
S100a11	5.52654340478477e-16	0.334894836412815	0.991	0.968	1.04501409241075e-11	E1	S100a11
Dyrk2	1.39827274309288e-15	0.266082909148477	0.849	0.647	2.64399392991432e-11	E1	Dyrk2
2310030G06Rik	3.31239686871712e-15	0.291044109279891	0.729	0.534	6.2634112390572e-11	E1	2310030G06Rik
Rab8b	3.62081540303209e-14	0.276179735297581	0.774	0.58	6.84659984559338e-10	E1	Rab8b
Gm9112	4.60771854848579e-14	0.347124418838296	0.771	0.555	8.71273500333179e-10	E1	Gm9112
Ninj1	6.27660067866299e-14	0.278604350217367	0.966	0.954	1.18684242232838e-09	E1	Ninj1
Agrp	7.05379811330009e-14	0.269384405421255	0.566	0.307	1.33380268524391e-09	E1	Agrp
Ascl2	1.04296696931437e-13	0.298984627927118	0.997	0.947	1.97214624227653e-09	E1	Ascl2
Ncam1	1.34839509777456e-13	0.281686786375193	0.737	0.488	2.54968029038192e-09	E1	Ncam1
Cnn2	1.12011181889171e-12	0.262405952185056	0.909	0.848	2.11801943834233e-08	E1	Cnn2
Myl6	1.52452142316501e-12	0.258879857732089	1	1	2.88271755906272e-08	E1	Myl6
Nostrin	2.51450045235001e-12	0.268488879882453	0.68	0.445	4.75466890534863e-08	E1	Nostrin
Efhd2	2.81538073804908e-12	0.256212082848852	0.98	0.926	5.32360343757701e-08	E1	Efhd2
Gnb1	3.9208221860533e-12	0.258606116034968	0.997	0.993	7.41388267160818e-08	E1	Gnb1
Gm9844	5.53237741750898e-12	0.296544751560115	0.869	0.707	1.04611724587677e-07	E1	Gm9844
Prr5	6.5896356149151e-12	0.257163999849505	0.743	0.569	1.2460341984243e-07	E1	Prr5
Tpbpa	7.05309945034732e-12	0.360777032925937	0.354	0.134	1.33367057506617e-07	E1	Tpbpa
S100a13	1.19116637681426e-11	0.279983427370041	0.926	0.83	2.25237650191809e-07	E1	S100a13
Mt1	7.71155997732579e-10	0.354233422961309	1	0.986	1.45817887611253e-05	E1	Mt1
Dap	1.03121676498085e-09	0.265656594780422	0.751	0.587	1.94992778090228e-05	E1	Dap
1500009L16Rik	3.45617523872194e-09	0.434291330109058	0.689	0.565	6.53528175889931e-05	E1	1500009L16Rik
Tpm2	8.13845434968056e-09	0.282550476817877	0.9	0.848	0.00015389003329811	E1	Tpm2
Actb	2.45612744395821e-08	0.478897076941623	1	1	0.000464429138378058	E1	Actb
H1f0	1.67355335073693e-07	0.250034300229814	0.903	0.809	0.00316452203090846	E1	H1f0
Sin3b	3.00951452003121e-07	0.272708474712027	0.98	0.975	0.00569069100592702	E1	Sin3b
Mt2	5.93945709604678e-06	0.301379626777867	1	0.996	0.112309194229149	E1	Mt2
Ceacam9	3.47409881236666e-05	0.322861174795621	0.494	0.385	0.656917344430412	E1	Ceacam9
Hand1	1.33608595278501e-56	1.68469490393599	1	0.595	2.52640492812117e-52	E2	Hand1
Marcks	4.24438454663806e-47	0.987014308389255	0.886	0.31	8.02570673923792e-43	E2	Marcks
Sdc1	4.62189519142502e-42	0.808957746571809	1	0.844	8.73954161746557e-38	E2	Sdc1
Pthlh	2.28025981894939e-41	0.368370872217905	0.482	0.039	4.3117432916514e-37	E2	Pthlh
Esam	1.404233071543e-31	0.454628828312679	0.702	0.197	2.65526431498066e-27	E2	Esam
Exoc3l4	6.42253542718437e-30	0.362792981718062	0.482	0.075	1.21443722392629e-25	E2	Exoc3l4
Slc39a14	2.85290686532756e-29	0.378714883220544	0.553	0.114	5.39456159164789e-25	E2	Slc39a14
Irx1	7.39569135375417e-29	0.613836809173911	0.86	0.407	1.39845127808138e-24	E2	Irx1
Phactr1	4.2741919068275e-28	0.70528416388573	0.956	0.823	8.08206947662012e-24	E2	Phactr1
Tnfaip2	5.08613236948864e-28	0.300609890690877	0.377	0.04	9.61736769746606e-24	E2	Tnfaip2
Homer2	2.43582300935419e-27	0.67996467126735	0.807	0.374	4.60589772838783e-23	E2	Homer2
Entpd1	6.40552509999082e-26	0.553687573215393	0.86	0.468	1.21122074115726e-21	E2	Entpd1
Ptp4a3	9.64304353304496e-25	0.542567053043082	1	0.713	1.82340310166347e-20	E2	Ptp4a3
Crispld2	1.78811133216729e-24	0.333292701446095	0.623	0.187	3.38113971799514e-20	E2	Crispld2
Chst2	4.62087623216985e-24	0.424786208673656	0.763	0.303	8.73761486740996e-20	E2	Chst2
Atp1b1	7.11651370894747e-23	0.486292297823301	0.93	0.686	1.34566157722488e-18	E2	Atp1b1
Fam171a1	7.29955101199653e-23	0.41215075168802	0.807	0.376	1.38027210085842e-18	E2	Fam171a1
Fignl2	8.8628791542625e-22	0.471080910510594	0.93	0.697	1.6758818192795e-17	E2	Fignl2
Lifr	1.13663843407687e-21	0.254615322504105	0.482	0.108	2.14926961499596e-17	E2	Lifr
Nfat5	2.17482804111735e-20	0.373309105633518	0.596	0.214	4.1123823429488e-16	E2	Nfat5
Cdh5	5.40484545144204e-20	0.514651055929497	1	0.838	1.02200222641318e-15	E2	Cdh5
Rbms1	2.0282623448285e-18	0.42049571500286	0.982	0.96	3.83524126783622e-14	E2	Rbms1
Serpinb6b	1.24001307437888e-17	0.422166607834327	0.921	0.634	2.34474072234303e-13	E2	Serpinb6b
Junb	1.86009812632484e-17	0.405121586309012	0.789	0.445	3.51725954706763e-13	E2	Junb
Podxl	2.97759193421629e-17	0.480866735978947	0.816	0.559	5.63032858840958e-13	E2	Podxl
Fam89a	6.58724162492931e-17	0.523670128713641	0.851	0.555	1.24558151885788e-12	E2	Fam89a
Gata3	8.36273377737335e-17	0.389101435420619	0.904	0.649	1.58130932996353e-12	E2	Gata3
Tpm1	2.01282367149099e-16	0.382207323363833	1	0.977	3.80604828042232e-12	E2	Tpm1
Snx10	4.0660327417845e-16	0.386443110412677	0.877	0.593	7.68846131144032e-12	E2	Snx10
Htatsf1	9.7959398438224e-16	0.379857925864731	0.833	0.555	1.85231426506838e-11	E2	Htatsf1
Prkch	1.30716410781189e-15	0.336432671703746	0.851	0.599	2.47171661146151e-11	E2	Prkch
Bcor	1.31677185207115e-15	0.396768620254908	0.833	0.516	2.48988389508134e-11	E2	Bcor
Hspb8	1.76948010510804e-15	0.29520377473036	0.772	0.416	3.3459099307488e-11	E2	Hspb8
Arhgef7	1.77659899895785e-15	0.335065487257348	0.605	0.268	3.35937104712939e-11	E2	Arhgef7
Fos	2.63592765141789e-15	0.699680914305495	0.789	0.526	4.98427559606609e-11	E2	Fos
Chd7	5.69703114503094e-15	0.364994978386508	0.956	0.892	1.0772516192139e-10	E2	Chd7
Oaf	7.27166537134084e-15	0.436937815395677	0.904	0.644	1.37499920506684e-10	E2	Oaf
Irx2	9.86180976179859e-14	0.312665600796368	0.851	0.578	1.8647696078585e-09	E2	Irx2
Fxyd5	1.17568572523515e-13	0.366491421186278	0.807	0.524	2.22310413784714e-09	E2	Fxyd5
Aprt	2.06364314263682e-13	0.284407936318426	1	1	3.90214281841197e-09	E2	Aprt
Msn	2.14563084467715e-13	0.266265730060332	0.649	0.341	4.05717336420002e-09	E2	Msn
Sgpp1	2.5518057572946e-13	0.281927498700805	0.64	0.328	4.82520950646836e-09	E2	Sgpp1
Adgrf5	2.8151947318742e-13	0.347638015943457	0.895	0.68	5.32325171850092e-09	E2	Adgrf5
Cald11	4.09702832482559e-13	0.372083124104189	1	0.938	7.74707085941271e-09	E2	Cald1
Rrbp1	4.88258468534645e-13	0.358554777701097	0.991	0.96	9.2324793815216e-09	E2	Rrbp1
Plec	2.19062014406584e-12	0.288998593937857	0.825	0.555	4.14224363041409e-08	E2	Plec
Tpm4	3.26880143552293e-12	0.262164720651492	1	1	6.18097663443032e-08	E2	Tpm4
Ezr	3.59784044431547e-12	0.313004351029479	0.956	0.908	6.80315649615612e-08	E2	Ezr
Efs	4.92896501366917e-12	0.301273549717443	0.518	0.233	9.32017994434703e-08	E2	Efs
Slc20a1	7.78346512967401e-12	0.27465449885315	0.693	0.395	1.47177542137006e-07	E2	Slc20a1
Trim8	9.57105523057609e-12	0.30058396864893	0.93	0.778	1.80979083354963e-07	E2	Trim8
Procr	1.34375542940845e-11	0.267085403333766	0.491	0.197	2.54090714146844e-07	E2	Procr
Mdfi	2.20773359521719e-11	0.390136923932463	0.842	0.657	4.17460345519618e-07	E2	Mdfi
Sap30l	4.82998554879833e-11	0.331541246065	0.921	0.78	9.13301967422276e-07	E2	Sap30l
S100a6	4.89887847158782e-11	0.395318146073532	1	0.992	9.2632893019254e-07	E2	S100a6
AI661453	5.46293366106402e-11	0.26060958406285	0.816	0.551	1.0329861259706e-06	E2	AI661453
1810037I17Rik	5.9526043189303e-11	0.306599287641794	1	0.965	1.12557795066653e-06	E2	1810037I17Rik
Ogt	1.34115837911578e-10	0.344344302982865	0.868	0.703	2.53599637907003e-06	E2	Ogt
Tmem37	1.64583377759711e-10	0.285779175992591	0.868	0.586	3.11210709005837e-06	E2	Tmem37
Litaf	1.78687602479678e-10	0.278411388408408	0.991	0.969	3.37880387528823e-06	E2	Litaf
4921524J17Rik	3.38740751518624e-10	0.259636151122219	0.921	0.809	6.40524887046566e-06	E2	4921524J17Rik
Tcf12	7.63161602964026e-10	0.315334311489861	0.789	0.545	1.44306227504468e-05	E2	Tcf12
Atp1b3	8.63474468455835e-10	0.295772790276704	0.904	0.773	1.63274387240314e-05	E2	Atp1b3
Tmem54	1.00919363785425e-09	0.310723963458764	0.877	0.719	1.9082842498186e-05	E2	Tmem54
Svil	1.33198694818896e-09	0.260269172018178	0.728	0.501	2.51865412033051e-05	E2	Svil
Tle3	2.10558510155313e-09	0.30631179711902	0.868	0.734	3.98145086852681e-05	E2	Tle3
S100a10	5.07769209260695e-09	0.414190887262973	0.982	0.934	9.60140797791049e-05	E2	S100a10
Gnai2	5.6867556531644e-09	0.254893948107799	1	0.973	0.000107530862645686	E2	Gnai2
Scaf11	6.1044283207565e-09	0.254860088585769	0.982	0.921	0.000115428635117185	E2	Scaf11
Wnk1	6.99939808116187e-09	0.27322889511784	0.947	0.807	0.00013235161831669	E2	Wnk1
Limd2	7.03607049778377e-09	0.261719399970409	0.579	0.32	0.000133045057042593	E2	Limd2
Ier3	1.19938785832083e-08	0.306953600026627	0.491	0.249	0.000226792250129886	E2	Ier3
N4bp2	1.40005721297085e-08	0.279216546866192	0.912	0.701	0.000264736818400658	E2	N4bp2
Rgcc	1.53990308066186e-08	0.341313078726469	0.991	0.923	0.000291180273522352	E2	Rgcc
Ctsz	1.88518611612955e-08	0.258605806609592	0.798	0.611	0.000356469842698937	E2	Ctsz
Brd3	2.32503529151392e-08	0.263187261493108	0.842	0.751	0.000439640923272368	E2	Brd3
Clic1	5.12468631732577e-08	0.294291138829947	0.719	0.58	0.00096902693574313	E2	Clic1
AU018091	9.75940819546579e-08	0.252209141913433	0.912	0.803	0.00184540649568063	E2	AU018091
Ube2a	1.1799910158125e-07	0.276837050717859	0.991	0.992	0.00223124501179985	E2	Ube2a
Trim27	1.21077524396413e-07	0.283318143839227	0.982	0.917	0.00228945490881177	E2	Trim27
Tnfrsf1a	1.91462136094361e-07	0.251730501882224	0.658	0.462	0.00362035753140826	E2	Tnfrsf1a
Ctsl	1.09143443197852e-06	0.282971288926316	0.921	0.819	0.0206379336742818	E2	Ctsl
Id1	2.58294432456053e-05	0.394412228247824	0.719	0.561	0.488408942331151	E2	Id1
Malat1	6.62227304354742e-05	0.260883918394272	1	1	1	E2	Malat1
Rhox6	0.00445742286950863	0.323151845386857	0.737	0.644	1	E2	Rhox6
Phlda2	1.56072868716513e-61	1.38468515954305	1	0.991	2.95118187456054e-57	P1	Phlda2
Bex1	2.34789392923623e-46	0.869842927039944	0.994	0.925	4.43963263079278e-42	P1	Bex1
Cdh1	4.25175034769318e-45	0.507775776059383	0.692	0.159	8.03963473245303e-41	P1	Cdh1
Ndrg1	5.56783538850133e-30	0.604916391524499	0.805	0.409	1.05282199361172e-25	P1	Ndrg1
Hmgn2	8.54132984174379e-30	0.480562222731273	1	0.931	1.61508005977533e-25	P1	Hmgn2
Bex3	2.78388251178425e-29	0.558954491821194	1	0.981	5.26404344153285e-25	P1	Bex3
Cebpb	1.41055892501587e-26	0.468940187983678	0.746	0.36	2.6672258713125e-22	P1	Cebpb
Tceal9	3.24597185380138e-26	0.561283517413782	0.964	0.8	6.13780817835303e-22	P1	Tceal9
Wnk3	3.41372763604995e-26	0.426447453546618	0.763	0.379	6.45501758700686e-22	P1	Wnk3
Reep6	1.18471392656999e-25	0.473120669873167	0.722	0.323	2.2401755637512e-21	P1	Reep6
Gna11	2.13540613721001e-25	0.513374708612865	0.864	0.657	4.0378394648504e-21	P1	Gna11
Lpl	2.37397394090027e-25	0.594102130802933	0.888	0.647	4.48894732484832e-21	P1	Lpl
Cldn7	1.54622395836092e-24	0.377672978796921	0.615	0.213	2.92375488286465e-20	P1	Cldn7
Hmgn1	3.62987107658264e-24	0.472194923811122	1	0.987	6.86372321871012e-20	P1	Hmgn1
Aif1l	5.75141909866557e-23	0.428422379067713	0.704	0.308	1.08753583736667e-18	P1	Aif1l
Batf3	6.94922574084128e-23	0.527306368209262	0.846	0.556	1.31402909533568e-18	P1	Batf3
Cyba	1.56667117325275e-22	0.37184186469537	0.627	0.246	2.96241852150363e-18	P1	Cyba
Gabarapl1	6.7994967508109e-22	0.408106080079607	0.769	0.431	1.28571684061083e-17	P1	Gabarapl1
Nap1l1	1.63471197777932e-21	0.292009583210388	1	0.998	3.09107687878292e-17	P1	Nap1l1
Aes	3.44916524780448e-21	0.254458181176804	0.586	0.216	6.5220265670735e-17	P1	Aes
Pcsk1n	1.81955346205183e-20	0.430887132621268	0.858	0.595	3.44059364139381e-16	P1	Pcsk1n
Tpi1	2.08716370174934e-20	0.335556196197358	1	0.972	3.94661784363783e-16	P1	Tpi1
Mdk	4.22668883871577e-20	0.255440777732863	0.462	0.131	7.99224592512765e-16	P1	Mdk
1190005I06Rik	2.06547054094302e-18	0.3101841512517	0.568	0.233	3.90559824586916e-14	P1	1190005I06Rik
Hdgf	6.47616685797728e-17	0.261715944138376	0.994	0.996	1.22457839117492e-12	P1	Hdgf
Dnmt3b	6.82072405468509e-17	0.33068077304608	0.876	0.696	1.2897307115004e-12	P1	Dnmt3b
Olr1	8.26867677581824e-17	0.313626023947604	0.396	0.119	1.56352409153947e-12	P1	Olr1
Hbegf	1.34353367508058e-16	0.470650271960544	0.491	0.194	2.54048782620987e-12	P1	Hbegf
Slc2a1	2.56711203296399e-16	0.333630572229028	0.976	0.925	4.85415214313161e-12	P1	Slc2a1
Unc119	3.56825407263948e-16	0.29759666118584	0.799	0.517	6.747211625954e-12	P1	Unc119
Ppif	5.03425284191446e-16	0.319130117365896	0.917	0.778	9.51926869877605e-12	P1	Ppif
Mien1	1.15919049577372e-15	0.292976301171027	0.941	0.834	2.19191330845854e-11	P1	Mien1
Hmgb2	1.5703231041197e-15	0.261868968834366	1	1	2.96932395757994e-11	P1	Hmgb2
Hn1	1.07020015350371e-14	0.332335909844613	0.994	0.966	2.02364147026017e-10	P1	Hn1
Kif26a	1.34964774891537e-14	0.390805262558128	0.876	0.774	2.55204892842408e-10	P1	Kif26a
Tmem167	3.29652350219382e-14	0.268098330459114	1	0.991	6.23339629029829e-10	P1	Tmem167
Eif1ax	3.5645056260908e-14	0.300573897896575	0.828	0.565	6.7401236883751e-10	P1	Eif1ax
Elf3	9.00582958554973e-14	0.358174855846177	0.852	0.69	1.7029123163316e-09	P1	Elf3
Tead2	1.96582907258079e-13	0.257742498629655	0.698	0.425	3.71718619334301e-09	P1	Tead2
Fabp3	2.40086196497157e-13	0.281358662566051	0.988	0.907	4.53978988956474e-09	P1	Fabp3
Bri3	2.82881121835297e-13	0.286651276130466	0.899	0.767	5.34899913278364e-09	P1	Bri3
Cep170b	4.70495391306903e-13	0.286820440924485	0.533	0.259	8.89659735422222e-09	P1	Cep170b
Ccnd3	7.30132431917052e-13	0.283907111336211	0.988	0.989	1.38060741551195e-08	P1	Ccnd3
Slc12a7	9.46839509580877e-13	0.304470434237066	0.775	0.558	1.79037882866648e-08	P1	Slc12a7
Ndufaf3	1.70451453099507e-12	0.278336033171378	0.651	0.412	3.22306652665857e-08	P1	Ndufaf3
Ptprf	1.75448487089568e-12	0.257310971302121	0.775	0.547	3.31755544237665e-08	P1	Ptprf
Id11	1.80348133058481e-12	0.418462007161553	0.775	0.522	3.41020284800281e-08	P1	Id1
Prdx1	1.82601027475878e-12	0.336885199971821	1	0.983	3.45280282854139e-08	P1	Prdx1
Bcor1	6.23590521865555e-12	0.274491286118799	0.769	0.502	1.17914731779558e-07	P1	Bcor
Polr3g	1.67754533164299e-11	0.252866140102544	0.799	0.58	3.17207046760374e-07	P1	Polr3g
Utf1	4.18711863271104e-11	0.288715573464286	0.953	0.752	7.91742262259331e-07	P1	Utf1
Ccne1	3.84052437063475e-10	0.260961346788925	0.864	0.668	7.26204753243325e-06	P1	Ccne1
Scd2	3.93572419421129e-10	0.284584624408033	0.734	0.463	7.44206087883413e-06	P1	Scd2
Eif6	1.72185603670963e-09	0.275734065052181	0.982	0.931	3.25585757981425e-05	P1	Eif6
Fgfbp1	2.76294240856112e-09	0.322916770811333	0.817	0.601	5.22444780034823e-05	P1	Fgfbp1
Prss8	3.03809554807289e-09	0.254562001090857	0.947	0.834	5.74473487185103e-05	P1	Prss8
Nasp	7.49427293395062e-09	0.256577817234847	0.917	0.821	0.000141709206908072	P1	Nasp
Bex4	7.87622794293025e-09	0.268883014318374	0.42	0.213	0.000148931594172868	P1	Bex4
Tfrc	6.363051825379e-07	0.276746463633442	0.722	0.582	0.0120318946966091	P1	Tfrc
