# Supplementary material for: A differentiation roadmap of murine placentation at single-cell resolution
Source: Cell Discov. 2023 Mar 17;9:30. doi: 10.1038/s41421-022-00513-z (PMC10020559; doi:10.1038/s41421-022-00513-z)
Supplement: Supplementary file 6 — Table S5 [file 41421_2022_513_MOESM6_ESM.csv]

Primer sequences for RT-qPCR
Gene	Forward-primer	Reverse
Gapdh	AGGTCGGTGTGAACGGATTTG	TGTAGACCATGTAGTTGAGGTCA
Bhlhe40	ACGGAGACCTGTCAGGGATG	GGCAGTTTGTAAGTTTCCTTGC
Cdx1	GGACGCCCTACGAATGGATG	GTACCGGCTGTAGTGAAACTC
Bhlhe41	TGTGTAAACCCAAAAGGAGCTT	TGTTCGGGCAGTAAATCTTTCAG
Foxo4	CTTCCTCGACCAGACCTCG	ACAGGATCGGTTCGGAGTGT
Ovol2	CCGGAGCCTGAAACTCCAG	CATGTGCCGGTGGTAAACT
Msx2	CAAGAAGCCGCCCAAGGAAT	TGCTCCGTCTTCGGAATTTTC
Ctsq	GTGTTTCAGCATTTGATCCCAGT	GTCAGCAAACCCATTTAATCCCA
Tpbpa	TTCCTAGTCATCCTATGCCTGG	GGTCATTTTCGCTACTGTGAAGT
Pl2	GCACTCGGGGAACAGCAGCC	ACTGCCAGCAACAGGAGTGCC
Gcm1	AGAGATACTGAGCTGGGACATT	CTGTCGTCCGAGCTGTAGATG
Syna	CCTCACCTCCCAGGCCCCTC	GGCAGGGAGTTTGCCCACGA
Synb	TCCGGAAAGGGACCTGCCCA	CAGCAGTAGTGCGGGGTGCC
siRNA sequences for gene KD
Gene	Sense	Antisense
Bhlhe40	CCUUCUCCUUUGGCACAUUTT	AAUGUGCCAAAGGAGAAGGTT
Cdx1	GGAAGUCUAUGCCCUACUATT	UAGUAGGGCAUAGACUUCCTT
Ovol2	CCUUGGAGUCCCACCUAAATT	UUUAGGUGGGACUCCAAGGTT
Msx2	CUUCUAGCCUUGGAGCGCATT	UGCGCUCCAAGGCUAGAAGTT
Bhlhe41	CCGCCGCUUUCCCUUGCUUTT	AAGCAAGGGAAAGCGGCGGTT
Foxo4	GGCUCCUACACUUCUGUUATT	UAACAGAAGUGUAGGAGCCTT
